# Supplementary material for: Interpreting regulatory mechanisms of Hippo signaling through a deep learning sequence model
Source: Cell Genom. 2025 Apr 1;5(4):100821. doi: 10.1016/j.xgen.2025.100821 (PMC12008814; doi:10.1016/j.xgen.2025.100821)
Supplement: Table S2. Table of crRNA and oligos used in CRISPR-Cas9 experiments, related to STAR Methods [file mmc2.xlsx]

## Sheet: Sheet1
Table S2 | Table of crRNA and Oligos used in CRISPR-Cas9 experiments (related to STAR Methods)
Tead single motif replaced with Tead double motif at putative enhancer of Ezr gene.
IDT Ids		ssDNA & crRNA
CD.HC9.CWZV8787+		/Alt-R-HDR1/T*T* CTC ATC AAA ACA CAT TCA CAC AGA GAC CGT TCC GCA CCG CAT TCC AGG AAT TCC ACG TGG TGC CGC ATG GCC GCC CCT ACC CGG CAG CCG GAA* G*C/Alt-R-HDR2/
CD.HC9.BGXL8621.AB		GCGGCACCACGGTACCTTTCGTTTTAGAGCTATGCT
Wild-type putative Ezr enhancer region:			GGTTCTTGCCAGGGCCCGGCAACACACAGGATTTTTCTCATCAAAACACATTCACACAGAGACCGTTCCGCACCACATTCCAGAAAGGTACCGTGGTGCCGCATGGCCGCCCCTACCCGGCAGCCGGAAGCTCACATCCGCCCAGTCTCTCCTCCACCTTTCGGCGTCCAGGCGTGTCGTCACCATGGATGGCCAATCAGAGCGCGCGACTAAAATAGCGCAGTATAAAAGCTGGCGGGAGGACACCGGCCGTTCCGCTCCTTTGCCGGGCGTGGTTGCGCGCGCAGGTGATGGGCCTCCGCCCCGCCCACTGCACACCTGCTTCCGCCCGACGTGGGCCCGGAAGTTGTTAGCCGCCGCTGCAAACTCTGGCGGCAATTTGGTTTGTCAGTGAGTAACA
mutated putative Ezr enhancer region:			GGTTCTTGCCAGGGCCCGGCAACACACAGGATTTTTCTCATCAAAACACATTCACACAGAGACCGTTCCGCACCGCATTCCAGGAATTCCACGTGGTGCCGCATGGCCGCCCCTACCCGGCAGCCGGAAGCTCACATCCGCCCAGTCTCTCCTCCACCTTTCGGCGTCCAGGCGTGTCGTCACCATGGATGGCCAATCAGAGCGCGCGACTAAAATAGCGCAGTATAAAAGCTGGCGGGAGGACACCGGCCGTTCCGCTCCTTTGCCGGGCGTGGTTGCGCGCGCAGGTGATGGGCCTCCGCCCCGCCCACTGCACACCTGCTTCCGCCCGACGTGGGCCCGGAAGTTGTTAGCCGCCGCTGCAAACTCTGGCGGCAATTTGGTTTGTCAGTGAGTAACA
Blue: Tead single motif
Red: Tead double motif
Tead single motif inserted at 60 bp downstream of Tfap2c motif AND mutatting dinucleotide at original Tead motif at 20 bp within putative enhancer of Rin3 gene.
below donor oligo and crRNA for inserting Tead4 motif at 60 bp
IDT Ids		ssDNA & crRNA
CD.HC9.XQMH0226+		/Alt-R-HDR1/G*C* CAG GGC CCC AGG GCC TGT GGG GCC TAT GCA CTC TTC ACC GTC CTA CTC GAT TCC GTG TGA ACC ACA CCT CTC TGA CAC ATT CCT ACT CGC TTG GCC TGT AGC TGT GTC CCG CTG TGG GCT CTG TTT* C*T/Alt-R-HDR2/
CD.HC9.PYHX9141.AF		CCACACCTCTCTGACTCGCTGTTTTAGAGCTATGCT
below donor oligo and crRNA for mutating the two most important nucleotide within Tead4 motif at original position of 20 bp
IDT Ids		ssDNA & crRNA
CD.HC9.ZQBY4343+		/AlT-R-HDR1/G*C*CAGGGCCCCAGGGCCTGTGGGGCCTATGCACTCTTCACCGTCCTACTCGATTCCGTGTGAACCACACCTCTCTGACACATTCCTA*C*T/AlT-R-HDR2/
CD.HC9.QGQT5224.AA		TGGTTCACACGGAATCGAGTGTTTTAGAGCTATGCT
Wild-type putative Rin3 enhancer region:			CCTGACAGAATTAGAGGTCACTGGAAGCAGCAGCTGAGGGGAATGGAATTTACTTGGGTGACCTTTGCCCTTTCCAGGACAGCTCCACACAATTGAACTTACCTTACCGGAAGTTTGACGCCAGGGCCCCAGGGCCTGTGGGGCCTATGCACTCTTCACATTCCTACGATTCCGTGTGAACCACACCTCTCTGACTCGCTTGGCCTGTAGCTGTGTCCCGCTGTGGGCTCTGTTTCTGCTGTTATGGGCTGTGTGTCCCTCTGTGTATCTGCAGCCACATTTCCTGCTTACAAGAACAGCTGGATTAGAGCCCACTTACTTCAGTATAACTTTATTTATTGGCATCTGTAAAAATTCTAAACCCAGTCACAGCCAGAGGATCTG
mutated putative Rin3 enhancer region:			CCTGACAGAATTAGAGGTCACTGGAAGCAGCAGCTGAGGGGAATGGAATTTACTTGGGTGACCTTTGCCCTTTCCAGGACAGCTCCACACAATTGAACTTACCTTACCGGAAGTTTGACGCCAGGGCCCCAGGGCCTGTGGGGCCTATGCACTCTTCACCGTCCTACGTCATTCCGTGTGAACCACACCTCTCTGACACATTCCTACTCGCTTGGCCTGTAGCTGTGTCCCACTGTGGGCTCTGTTTCTGCTGTTATGGGCTGTGTGTCCCTCTGTGTATCTGCAGCCACATTTCCTGCTTACAAGAACAGCTGGATTAGAGCCCACTTACTTCAGTATAACTTTATTTATTGGCATCTGTAAAAATTCTAAACCCAGTCACAGCCAGAGGATCTG
Blue: Tfap2c and Tead single motif
Green: indel and SNP
Red: dinucleottide mutation in Tead single motif and resinsertion of that motif downstream of Tfap2c
