# Supplementary material for: Interpreting regulatory mechanisms of Hippo signaling through a deep learning sequence model
Source: Cell Genom. 2025 Apr 1;5(4):100821. doi: 10.1016/j.xgen.2025.100821 (PMC12008814; doi:10.1016/j.xgen.2025.100821)
Supplement: Table S3. Table on luciferase assay, related to STAR Methods [file mmc3.xlsx]

## Sheet: Sheet1
Table S3 | Table on luciferase assay (related to STAR Methods)
tk_fluc: nano_luc : 1:100 & total DNA/per well 500 ng & 2e5 cells
samples	Tk_flu_rep1	Tk_flu_rep2	Tk_flu_rep3	avg	nano_luc_rep1	nano_luc_rep2	nano_luc_rep3	avg	samples_id	foldchange
control_only_cells	2.6	18.4	8.4	9.8	815.8	4517	3603	2978.6	control_lipo_only	303.939
control_no_insert	155.4	158.4	81.4	131.733	334.4	475.6	367.6	392.533	control	2.97976
A	69	53	17.6	46.5333	13080.8	11716.6	5615	10137.5	A	217.854	candidate_1_ double_motif _WT			Tjp1
B	39.8	42.4	22	34.7333	836.4	3042	2957	2278.47	B	65.5988	candidate_1_double_motif_mut_both_site
C	66.4	58.4	24	49.6	3804.4	6865	6025.2	5564.87	C	112.195	candidate_1_double_motif_mut_first_site
D	63.8	63.6	25.2	50.8667	1274.4	5125.8	4220.6	3540.27	D	69.599	candidate_1_double_motif_mut_second_site
E	72	39.8	19	43.6	6468.4	3795.4	2557.8	4273.87	E	98.0245	candidate_2_ double_motif _WT			amotl2
F	63.4	46.4	20.8	43.5333	667.2	1118	677.6	820.933	F	18.8576	candidate_2_double_motif_mut_second_site
G	72.2	43.4	19.2	44.9333	901.4	1975.4	1314.2	1397	G	31.0905	candidate_2_double_motif_mut_first_site
H	80.4	58.2	30.6	56.4	94445.2	89078	58595.6	80706.3	H	1430.96	candidate_3_ tty_WT			bmp7
I	71.2	60	21.6	50.9333	757	878	429.2	688.067	I	13.5092	candidate_3_ tty_mut_1_complete
J	84.4	66	27.4	59.2667	24991.2	28104	11054.8	21383.3	J	360.799	candidate_3_ tty_mut_2_tfap2c
K	68.6	75.4	25.2	56.4	18769.2	24574	10119.8	17821	K	315.975	candidate_3_ tty_mut_3_tead4
L	85	49.8	30.2	55	669.6	898	508	691.867	L	12.5794	candidate_3_ tty_mut_4_yap1
M	73.8	49.6	21.6	48.3333	2265.8	3231	1234.4	2243.73	M	46.4221	can_1_1to2_single_rank0			cited2_strong_teaddouble
N	75.8	42.2	25.8	47.9333	15123.6	14883.6	7591.4	12532.9	N	261.465	can_1_1to2_inj_cen_rank_0
O	73.4	51.6	27.6	50.8667	22058.4	24783.6	13175.8	20005.9	O	393.301	can_1 _1to2_inj_start_rank0
P	78.6	70.2	24.4	57.7333	18573.6	24322.6	10635.2	17843.8	P	309.073	can_1 _1to2_inj_end_rank0
Q	66.8	78.2	24.8	56.6	2553.8	4365.4	1335.8	2751.67	Q	48.616	can_1_1to2_single_rank39			cited2_weak_teaddouble
R	65.4	67.8	24.6	52.6	2014.2	2532	906.4	1817.53	R	34.5539	can_1_1to2_inj_cen_rank39
S	63.2	74.4	27	54.8667	4625.4	6587.4	2210.2	4474.33	S	81.5492	can_1 _1to2_inj_start_rank39
T	66.4	52.2	19.6	46.0667	932	1442	446	940	T	20.4052	can_1 _1to2_inj_end_rank39
	samples_id	tead4_double_motif_tjp1
2.97	control	1			samples_id	tead4_double_motif_2
218	A	73.4007		2.97	control	1
66	B	22.2222		98	E	32.9966
112	C	37.7104		31	G	10.4377
70	D	23.569		19	F	6.39731
2.97	control	1			samples_id	foldchange[both and one control]
1430	H	481.481		2.97	control	1
14	I	4.7138		47.5	Q	15.9933
361	J	121.549		393	O	132.323
316	K	106.397		82	S	27.6094
13	L	4.3771
CRISPR region luciferase
Tk_flu_1	Tk_flu_2	Tk_flu_3	Tk_flu_avg	nano_luc_1	nano_luc_2	nano_luc_3	nano_luc_avg	samples_id	foldchange
74.6	59.2	43.8	59.2	276.6	403.8	190.6	290.333	control_lipo_only	4.90428
608.2	131.4	67.4	269	2656	1305.6	628	1529.87	control	5.68724
105.8	102.6	40.8	83.0667	217095	269081	55655.8	180611	rin3_20	2174.29
84.6	64.2	28.2	59	35641.2	32449	9210.2	25766.8	rin3_60	436.725
71	61.8	31.4	54.7333	117230	179665	47125.8	114674	ezr_single	2095.14
69	60	30.1	53.0333	198176	209779	66141.4	158032	ezr_double	2979.86
		Rin3 luciferase
	5.68	control	1
	2174	rin20	382.746
	436	rin60	76.7606
		Ezr luciferase
	5.68	control	1
	2095	ezr_single	368.838
	2980	ezr_double	524.648
