# Supplementary material for: Interpreting regulatory mechanisms of Hippo signaling through a deep learning sequence model
Source: Cell Genom. 2025 Apr 1;5(4):100821. doi: 10.1016/j.xgen.2025.100821 (PMC12008814; doi:10.1016/j.xgen.2025.100821)
Supplement: Table S4. Mapped motif combinations with total reads of enhancer activity markers across islands, related to Figure 2 and STAR Methods [file mmc4.xlsx]

## Sheet: Sheet1
Table S4 | Mapped motif combinations with total reads of enhancer activity markers across islands (related to Fig 2 and STAR Methods)
seqnames	start	end	width	strand	island_id	island_content	island_content_ordered	island_content_unique	island_count	tead4_chip_read_sums	tfap2c_chip_read_sums	cdx2_chip_read_sums	gata3_chip_read_sums	yap1_chip_read_sums	h3k27ac_chip_read_sums	tt_chip_read_sums	polii_chip_read_sums
chr4	106859304	106859970	667	*	17441	Tead4-1_Tfap2c-2	Tfap2c_Tfap2c_Tead4	Tead4_Tfap2c	3	48.4286	28.9655	9.65206	4.541	13.8496	145109	59660.5	21.4471
chr10	128980911	128981475	565	*	44072	Tead4-1_Tfap2c-2	Tfap2c_Tead4_Tfap2c	Tead4_Tfap2c	3	71.7891	107.397	34.1007	3.05844	9.83373	158380	11461.2	9.25809
chr13	23555147	23556760	1614	*	52796	Tead4-3_Tfap2c-5	Tfap2c_Tfap2c_Tfap2c_Tfap2c_Tfap2c_Tead4_Tead4_Tead4	Tead4_Tfap2c	8	2.82518	2.88702	7.10406	3.59755	9.08719	88446.5	1.54624e+06	249.913
chr12	72343541	72344119	579	*	50659	Cdx2-1_Tead4-1	Tead4_Cdx2	Cdx2_Tead4	2	74.551	12.1423	10.7501	4.11593	8.97779	5317.38	1477.43	0.189644
chr17	28330992	28331754	763	*	65138	Gata3-1_Tfap2c-2	Tfap2c_Tfap2c_Gata3	Gata3_Tfap2c	3	2.6038	4.60803	3.96153	0.850142	8.97779	18723	594379	139.578
chr17	13682378	13683022	645	*	64670	Tead4-2_Tfap2c-3	Tfap2c_Tead4_Tead4_Tfap2c_Tfap2c	Tead4_Tfap2c	5	50.0731	69.1652	16.204	3.05844	8.46293	174363	510399	74.7199
chr10	80960854	80961726	873	*	42342	Tead4-1_Tead4_double-2_Tfap2c-2	Tfap2c_Tead4_double_Tead4_double_Tead4_Tfap2c	Tead4_Tead4_double_Tfap2c	5	76.0374	14.1604	9.43972	1.55514	7.36887	45852.9	7235.62	5.35487
chr3	95666041	95666549	509	*	13444	Gata3-1_Tead4_double-1	Gata3_Tead4_double	Gata3_Tead4_double	2	17.7312	2.46098	7.44986	4.45806	7.18867	66211.3	366920	38.3219
chr4	117305406	117305907	502	*	17824	Tead4_double-2	Tead4_double_Tead4_double	Tead4_double	2	32.3947	5.98146	4.61673	9.91142	7.15005	85025.4	31083.2	13.6613
chr7	135740365	135741005	641	*	31767	Tead4-2_Tfap2c-1	Tead4_Tfap2c_Tead4	Tead4_Tfap2c	3	42.2723	10.9314	7.61366	1.77286	6.95055	26736.5	405.251	0.524108
chr10	128184239	128184792	554	*	44010	Tead4_double-1_Tfap2c-1	Tfap2c_Tead4_double	Tead4_double_Tfap2c	2	30.9294	20.652	7.47412	1.07823	6.75104	102806	13919.7	4.10321
chr19	46656065	46656582	518	*	71402	Tead4_double-2	Tead4_double_Tead4_double	Tead4_double	2	21.2099	10.5222	17.9573	0.86051	6.73817	100562	91511.2	10.9028
chr11	87443524	87444023	500	*	47260	Tead4-1	Tead4	Tead4	1	7.46353	1.39026	9.16066	1.45146	6.73173	16565.3	1.32932e+06	131.468
chr8	105346446	105346994	549	*	34730	Tead4-2_Tfap2c-2	Tead4_Tfap2c_Tead4_Tfap2c	Tead4_Tfap2c	4	29.9806	77.6133	8.90586	1.26485	6.5644	153705	427764	31.9775
chr6	65024721	65025220	500	*	25510	Tead4-1	Tead4	Tead4	1	33.6913	25.2769	28.2282	18.6098	6.53866	105737	22749.3	5.33763
chr10	128606443	128607061	619	*	44034	Cdx2-1_Tead4-1_Tead4_double-2_Tfap2c-1	Tfap2c_Tead4_double_Tead4_double_Tead4_Cdx2	Cdx2_Tead4_Tead4_double_Tfap2c	5	35.8313	20.2092	16.1798	5.78512	6.53866	48523.6	5692.45	2.47572
chr4	43389353	43389852	500	*	15905	Tfap2c-1	Tfap2c	Tfap2c	1	33.9338	16.5541	8.09899	8.09709	6.40995	83825	259762	7.03063
chr10	78047986	78048519	534	*	42180	Tead4-1_Tead4_double-1_Tfap2c-1	Tead4_double_Tfap2c_Tead4	Tead4_Tead4_double_Tfap2c	3	28.5891	8.71152	9.00292	1.02639	6.15252	43223.4	3428.53	3.21706
chr1	133695680	133696621	942	*	3360	Tead4-2_Tfap2c-2	Tfap2c_Tead4_Tead4_Tfap2c	Tead4_Tfap2c	4	41.9244	22.2441	14.2506	1.10933	6.08816	78605.1	15030.6	5.49279
chr10	79840764	79841586	823	*	42251	Cdx2-1_Tead4-1_Tfap2c-2	Tead4_Tfap2c_Tfap2c_Cdx2	Cdx2_Tead4_Tfap2c	4	34.3238	14.0539	7.44986	0.984921	6.05598	97107.2	20773.9	31.7016
chr2	168846245	168846814	570	*	10929	Tfap2c-2	Tfap2c_Tfap2c	Tfap2c	2	30.845	31.2808	13.5287	15.0745	5.92084	26827.6	1934.38	2.12746
chr12	110711203	110711740	538	*	52059	Tead4-1_Tead4_double-1	Tead4_double_Tead4	Tead4_Tead4_double	2	26.1434	11.1669	3.88873	1.58624	5.75994	39522	4868.92	4.44802
chr6	39400288	39400787	500	*	24901	Tead4-1	Tead4	Tead4	1	17.7206	0.812851	5.65413	0.777569	5.69559	9172.91	84002.8	1.75852
chr2	129038288	129038858	571	*	9255	Tead4-1_Tfap2c-1	Tead4_Tfap2c	Tead4_Tfap2c	2	38.3824	14.4968	5.74513	1.4411	5.67628	36216.1	28083.7	9.11327
chr19	5794568	5795561	994	*	69975	Cdx2-1_Tead4-1_Tfap2c-2	Cdx2_Tfap2c_Tfap2c_Tead4	Cdx2_Tead4_Tfap2c	4	2.92005	6.0207	7.21932	1.01602	5.6441	25201.1	321823	189.675
chr9	78476483	78476999	517	*	38672	Gata3-1_Tfap2c-1	Tfap2c_Gata3	Gata3_Tfap2c	2	2.20322	2.60112	3.4034	1.81433	5.63766	14470.4	969345	126.989
chrX	103541041	103541540	500	*	72933	Tead4-1	Tead4	Tead4	1	32.9639	4.58	21.6701	9.92178	5.58618	73185.2	11042.9	2.49296
chr7	110005361	110005931	571	*	30695	Tead4-2	Tead4_Tead4	Tead4	2	31.9941	69.098	25.3526	14.2451	5.56044	83202	9813.71	2.97224
chr1	165652345	165652984	640	*	4380	Tead4-1_Tead4_double-2_Tfap2c-2	Tfap2c_Tfap2c_Tead4_double_Tead4_double_Tead4	Tead4_Tead4_double_Tfap2c	5	31.1402	34.2799	11.7693	1.94911	5.56044	88167.8	21924.5	7.02374
chr4	45198287	45198823	537	*	15998	Tead4_double-1_Tfap2c-1	Tfap2c_Tead4_double	Tead4_double_Tfap2c	2	31.3616	35.3955	12.6308	8.94723	5.52826	73912	66528.2	6.49273
chr6	82723344	82723858	515	*	25795	Tead4_double-1_Tfap2c-1	Tead4_double_Tfap2c	Tead4_double_Tfap2c	2	25.5847	14.0651	5.88466	3.61829	5.48964	42089.4	128869	10.1856
chr3	27154938	27155437	500	*	11703	Tfap2c-1	Tfap2c	Tfap2c	1	41.4184	3.89047	7.29819	4.01226	5.43172	69498.7	15025.1	6.45825
chr7	130946243	130946787	545	*	31604	Tead4-1_Tfap2c-2	Tfap2c_Tead4_Tfap2c	Tead4_Tfap2c	3	35.9789	31.0229	35.0714	1.5033	5.39954	78389.3	181751	6.7272
chr2	165906257	165906901	645	*	10649	Tead4-1_Tfap2c-2	Tfap2c_Tead4_Tfap2c	Tead4_Tfap2c	3	29.0108	27.9565	11.8785	10.0047	5.34806	106175	14806.2	9.04086
chr6	125161220	125162011	792	*	27397	Cdx2-2_Tfap2c-1	Cdx2_Tfap2c_Cdx2	Cdx2_Tfap2c	3	6.69399	5.93101	16.289	1.21301	5.33519	78649.3	1.44753e+06	131.799
chr11	4299124	4299729	606	*	44175	Tead4-1_Tead4_double-1_Tfap2c-1	Tfap2c_Tead4_double_Tead4	Tead4_Tead4_double_Tfap2c	3	26.3437	7.70807	2.639	0.736099	5.18717	8583.53	511.925	0.986151
chr15	102035304	102035835	532	*	61703	Tead4_double-1_Tfap2c-1	Tead4_double_Tfap2c	Tead4_double_Tfap2c	2	28.5997	15.4217	6.44279	1.23374	5.07776	42440.4	24852.2	13.9992
chr11	53525373	53525967	595	*	45427	Tead4-1_Tead4_double-2_Tfap2c-1	Tead4_Tead4_double_Tead4_double_Tfap2c	Tead4_Tead4_double_Tfap2c	4	28.2412	10.8866	3.26386	0.839775	4.97479	43472.3	58633.3	2.6102
chr15	80076196	80077334	1139	*	60624	Cdx2-1_Tfap2c-2	Cdx2_Tfap2c_Tfap2c	Cdx2_Tfap2c	3	3.91098	3.17292	5.66626	1.13007	4.96835	14475.5	646482	190.258
chr8	25274874	25275563	690	*	32768	Tead4-2_Tfap2c-1	Tfap2c_Tead4_Tead4	Tead4_Tfap2c	3	32.0257	8.35835	2.61473	2.95476	4.94905	22928.7	6814.02	1.80679
chr11	117963422	117963921	500	*	48976	Tead4_double-1	Tead4_double	Tead4_double	1	38.0345	13.7848	6.78253	0.746466	4.9233	101864	46653.6	18.8955
chr3	122122100	122122599	500	*	14332	Tead4-1	Tead4	Tead4	1	13.0506	22.8439	7.09799	6.00283	4.89112	24851.7	2396.71	1.36544
chr2	84634800	84635299	500	*	8017	Tead4_double-1	Tead4_double	Tead4_double	1	27.1976	15.2031	5.86039	1.01602	4.76241	71237.1	286253	6.06862
chr11	101658522	101659252	731	*	48047	Tead4_double-1_Tfap2c-2	Tead4_double_Tfap2c_Tfap2c	Tead4_double_Tfap2c	3	8.73908	5.28634	4.82299	0.881245	4.75598	30315.8	973317	164.508
chr12	82562731	82563230	500	*	51147	Tfap2c-1	Tfap2c	Tfap2c	1	36.8644	6.7775	1.11627	0.808672	4.7431	3151.08	28.3392	0.0275846
chr5	115522017	115522639	623	*	22247	Gata3-1_Tead4_double-1_Tfap2c-2	Tfap2c_Tead4_double_Tfap2c_Gata3	Gata3_Tead4_double_Tfap2c	4	32.7531	34.4705	12.0423	5.38078	4.68518	96805	164470	12.5165
chr11	120252664	120253276	613	*	49163	Tead4_double-1_Tfap2c-1	Tead4_double_Tfap2c	Tead4_double_Tfap2c	2	41.1654	4.54636	2.60866	0.798304	4.62726	30206.5	5086.78	4.18942
chr7	3200813	3201766	954	*	28224	Tead4-2_Tfap2c-2	Tead4_Tead4_Tfap2c_Tfap2c	Tead4_Tfap2c	4	30.7185	29.9858	39.7063	13.312	4.60152	107798	31991.5	9.86495
chr18	15107806	15108459	654	*	67691	Tfap2c-2	Tfap2c_Tfap2c	Tfap2c	2	21.1888	21.5938	11.0595	1.54477	4.51785	22423.7	31371.4	0.386185
chr1	132335233	132335821	589	*	3258	Tead4-3_Tfap2c-1	Tead4_Tfap2c_Tead4_Tead4	Tead4_Tfap2c	4	35.5888	17.423	15.6034	3.05844	4.51142	130009	24511.4	11.2063
chr14	70516388	70517113	726	*	57953	Tead4-1_Tfap2c-2	Tfap2c_Tead4_Tfap2c	Tead4_Tfap2c	3	23.7189	43.2213	26.8328	28.2724	4.4728	172667	1.79516e+06	54.2797
chr13	22040544	22041043	500	*	52762	Cdx2-1	Cdx2	Cdx2	1	1.18067	1.2445	3.59146	0.798304	4.4728	50782.4	1.46897e+06	124.731
chr11	104289061	104289648	588	*	48235	Gata3-1_Tead4-1_Tfap2c-1	Tead4_Tfap2c_Gata3	Gata3_Tead4_Tfap2c	3	29.4008	26.3476	23.2535	32.0981	4.46637	165557	23477.1	12.851
chr7	3221976	3222812	837	*	28227	Tead4-1_Tfap2c-1	Tead4_Tfap2c	Tead4_Tfap2c	2	2.81464	8.03882	5.75119	2.34308	4.35053	27403.6	172755	125.734
chr9	65195670	65196418	749	*	38095	Tfap2c-2	Tfap2c_Tfap2c	Tfap2c	2	2.89897	8.66107	3.64606	1.4411	4.33766	45997.2	633302	142.406
chr14	8111555	8112054	500	*	56097	Tead4-1	Tead4	Tead4	1	31.1929	3.13929	5.36899	0.90198	4.29904	95657.9	153607	11.5683
chr9	100605754	100606304	551	*	39118	Tead4_double-1_Tfap2c-1	Tfap2c_Tead4_double	Tead4_double_Tfap2c	2	35.8418	12.63	7.29819	2.16683	4.25399	80146.1	55623.3	2.60675
chr19	37886575	37887201	627	*	70969	Cdx2-1_Tead4-3	Cdx2_Tead4_Tead4_Tead4	Cdx2_Tead4	4	22.9704	2.08538	4.95646	1.02639	4.1832	17260.1	1445.44	0.589621
chr5	131636341	131636878	538	*	23066	Gata3-1_Tead4-1	Tead4_Gata3	Gata3_Tead4	2	29.4746	15.2536	16.4346	7.08106	4.12528	50031.9	5401	2.51365
chr11	118982878	118983671	794	*	49042	Cdx2-2_Tead4-1_Tfap2c-2	Cdx2_Tead4_Tfap2c_Tfap2c_Cdx2	Cdx2_Tead4_Tfap2c	5	14.8744	44.1126	51.0206	2.47785	4.12528	180028	85679.6	24.8675
chr6	84043136	84043661	526	*	25889	Gata3-1_Tfap2c-1	Gata3_Tfap2c	Gata3_Tfap2c	2	21.7686	28.5563	12.1758	3.22432	4.10597	118405	381854	10.927
chr17	45984734	45985446	713	*	65820	Cdx2-1_Tead4-1_Tead4_double-1_Tfap2c-1	Tfap2c_Tead4_Tead4_double_Cdx2	Cdx2_Tead4_Tead4_double_Tfap2c	4	35.8945	22.8663	28.1493	8.96797	4.03518	12631.6	266.73	0.555141
chr10	37221930	37222478	549	*	40967	Tead4_double-2_Tfap2c-1	Tead4_double_Tead4_double_Tfap2c	Tead4_double_Tfap2c	3	23.255	16.0384	9.26379	24.8822	4.02231	73529.2	18677.8	4.60663
chr2	164076957	164077456	500	*	10515	Tead4-1	Tead4	Tead4	1	27.5244	1.26132	2.19006	0.611688	4.003	12898.6	38670.4	1.68956
chr9	66630875	66631410	536	*	38192	Tead4_double-1_Tfap2c-1	Tead4_double_Tfap2c	Tead4_double_Tfap2c	2	31.1086	17.6193	9.52466	1.4411	3.99656	43102.3	3710.17	1.41026
chr14	119895970	119896584	615	*	58696	Cdx2-1_Tead4-1_Tfap2c-2	Cdx2_Tfap2c_Tead4_Tfap2c	Cdx2_Tead4_Tfap2c	4	23.0863	38.3273	49.0914	49.3912	3.95151	9429.33	223.512	0.241366
chr5	125184728	125185382	655	*	22863	Tead4-1_Tead4_double-1_Tfap2c-1	Tead4_Tead4_double_Tfap2c	Tead4_Tead4_double_Tfap2c	3	31.3616	33.0578	6.90993	1.35815	3.86785	40498.1	3481.36	2.92397
chr2	20562963	20563464	502	*	6049	Tead4_double-2	Tead4_double_Tead4_double	Tead4_double	2	24.1827	23.6343	10.4407	30.4392	3.84854	69303.9	161093	4.0446
chr13	25274843	25275613	771	*	52879	Gata3-1_Tead4-2_Tead4_double-2_Tfap2c-2	Tfap2c_Tead4_Tead4_double_Tead4_double_Tfap2c_Tead4_Gata3	Gata3_Tead4_Tead4_double_Tfap2c	7	29.1795	13.4148	8.78452	7.78606	3.8228	4565.95	23.1369	0.168956
chr8	126839558	126840057	500	*	35983	Tead4-1	Tead4	Tead4	1	40.4696	11.3351	12.7279	1.00566	3.80993	57917.9	8237.93	3.86185
chr12	25114630	25115279	650	*	49846	Cdx2-1_Tead4-2_Tfap2c-1	Tead4_Cdx2_Tfap2c_Tead4	Cdx2_Tead4_Tfap2c	4	30.6658	35.9841	64.5917	2.68521	3.79062	46385.4	3485.79	1.68266
chr10	120433030	120433627	598	*	43644	Cdx2-1_Gata3-1_Tead4-1	Gata3_Tead4_Cdx2	Cdx2_Gata3_Tead4	3	15.5385	10.2027	53.5079	5.99247	3.78419	53847.3	12158.4	4.77214
chr12	8897046	8897591	546	*	49447	Cdx2-1_Tead4-1_Tfap2c-1	Cdx2_Tfap2c_Tead4	Cdx2_Tead4_Tfap2c	3	23.1601	13.157	6.77039	1.16117	3.76488	23306.2	2543.6	2.40331
chr16	30797746	30798297	552	*	62803	Cdx2-1_Tead4-1	Cdx2_Tead4	Cdx2_Tead4	2	33.0588	8.25184	17.4356	2.74741	3.72626	22733.3	1782.35	0.755129
chr19	21731839	21732357	519	*	70459	Tfap2c-2	Tfap2c_Tfap2c	Tfap2c	2	15.802	12.2096	3.03333	1.56551	3.72626	11708.2	621.086	0.427562
chr2	155743302	155743842	541	*	10167	Tead4_double-1_Tfap2c-1	Tfap2c_Tead4_double	Tead4_double_Tfap2c	2	27.8934	12.0975	7.34672	1.31668	3.71339	114966	18275.7	8.28573
chr5	92812805	92813304	500	*	21425	Tfap2c-1	Tfap2c	Tfap2c	1	21.5789	4.59681	3.7856	0.663526	3.70052	7926.96	6973.64	1.04822
chr6	128142281	128142896	616	*	27547	Tead4-1_Tfap2c-3	Tfap2c_Tead4_Tfap2c_Tfap2c	Tead4_Tfap2c	4	26.6178	34.1397	12.7764	2.14609	3.70052	63006.3	418254	17.2714
chr11	51916244	51916927	684	*	45329	Gata3-1_Tead4-1_Tead4_double-1_Tfap2c-1	Gata3_Tead4_Tead4_double_Tfap2c	Gata3_Tead4_Tead4_double_Tfap2c	4	39.0887	53.0203	9.47612	9.0198	3.68121	129486	22888.7	14.1475
chr11	86646471	86647007	537	*	47222	Tead4_double-1_Tfap2c-1	Tead4_double_Tfap2c	Tead4_double_Tfap2c	2	28.2623	8.17336	7.41346	0.829407	3.68121	56192.3	105257	2.67916
chr1	133694195	133694853	659	*	3359	Tead4-2_Tfap2c-1	Tead4_Tead4_Tfap2c	Tead4_Tfap2c	3	31.33	27.1997	35.314	3.46278	3.66834	158341	66219.6	21.2367
chr4	44013286	44013861	576	*	15946	Tead4_double-2_Tfap2c-1	Tead4_double_Tead4_double_Tfap2c	Tead4_double_Tfap2c	3	16.4451	9.28332	6.11519	1.72102	3.61686	63065.7	375821	15.7612
chr19	53731636	53732357	722	*	71565	Tead4-2_Tfap2c-2	Tead4_Tead4_Tfap2c_Tfap2c	Tead4_Tfap2c	4	46.2254	48.5973	17.3567	7.75496	3.61042	89073.8	142129	11.0442
chr16	24433917	24434482	566	*	62574	Gata3-1_Tead4_double-1_Tfap2c-1	Gata3_Tfap2c_Tead4_double	Gata3_Tead4_double_Tfap2c	3	24.3619	6.94567	3.7492	2.81998	3.59755	77518.9	139187	3.97563
chr12	102535805	102536304	500	*	51726	Tfap2c-1	Tfap2c	Tfap2c	1	17.1935	8.95257	4.41046	0.528747	3.59755	4828.76	573.13	0.120683
chr7	82794541	82795040	500	*	30046	Tead4_double-1	Tead4_double	Tead4_double	1	26.407	1.86115	4.28913	1.19227	3.59755	23444	5167.79	1.4275
chr2	27505306	27506132	827	*	6280	Tead4-1_Tfap2c-1	Tfap2c_Tead4	Tead4_Tfap2c	2	19.6392	9.68694	6.27293	5.83695	3.59112	98297.9	28249.4	9.92357
chr3	127257390	127258126	737	*	14456	Cdx2-2_Tead4-1_Tfap2c-2	Tfap2c_Tead4_Cdx2_Tfap2c_Cdx2	Cdx2_Tead4_Tfap2c	5	36.6641	4.75938	7.98372	1.21301	3.59112	24458.1	17197.6	3.62393
chr4	43398567	43399479	913	*	15908	Gata3-1_Tead4-2_Tead4_double-1_Tfap2c-2	Gata3_Tead4_Tead4_Tead4_double_Tfap2c_Tfap2c	Gata3_Tead4_Tead4_double_Tfap2c	6	21.3259	31.5779	19.8926	11.9227	3.58468	136094	226537	18.8231
chr13	52675822	52676373	552	*	54056	Tead4-1_Tfap2c-1	Tfap2c_Tead4	Tead4_Tfap2c	2	25.8272	8.95257	4.95646	0.881245	3.56537	13074.9	134.848	0.258606
chr10	79712291	79713069	779	*	42239	Gata3-1_Tfap2c-2	Tfap2c_Gata3_Tfap2c	Gata3_Tfap2c	3	6.21961	12.5515	3.97973	1.58624	3.56537	27014.3	241063	57.5277
chr4	106313781	106314348	568	*	17393	Tead4-1_Tfap2c-1	Tfap2c_Tead4	Tead4_Tfap2c	2	10.3203	9.3618	8.88766	11.6843	3.5525	62618.8	42514.3	6.22033
chr11	80817888	80818611	724	*	46954	Tead4-2_Tfap2c-1	Tfap2c_Tead4_Tead4	Tead4_Tfap2c	3	22.3063	2.56188	15.4336	1.20264	3.54607	35265.8	11082	2.64812
chr3	93025406	93025905	500	*	13310	Tead4_double-1	Tead4_double	Tead4_double	1	30.2547	8.48168	5.35686	1.46183	3.52676	13839	694.536	0.541348
chr2	9818048	9818821	774	*	5755	Tfap2c-3	Tfap2c_Tfap2c_Tfap2c	Tfap2c	3	14.0521	18.1742	17.1686	5.97173	3.50745	99102.2	18378.3	4.19286
chr11	81091702	81092201	500	*	46960	Tfap2c-1	Tfap2c	Tfap2c	1	23.0547	5.25831	3.3124	1.16117	3.48814	4018.24	573.836	0.110339
chr10	108495952	108496486	535	*	43163	Tead4-1_Tfap2c-1	Tfap2c_Tead4	Tead4_Tfap2c	2	30.3601	10.9034	7.88059	3.23469	3.48814	80247.3	17849.2	3.65152
chr6	52825371	52825870	500	*	25262	Tfap2c-1	Tfap2c	Tfap2c	1	25.4688	19.9457	10.3376	1.57587	3.46884	42857.1	7999.04	1.56543
chr9	102924587	102925151	565	*	39200	Tead4-1_Tfap2c-2	Tfap2c_Tfap2c_Tead4	Tead4_Tfap2c	3	24.4673	46.2989	44.7841	22.1348	3.44953	84868.2	48575.5	7.05132
chr3	95054373	95054934	562	*	13404	Tead4-1_Tead4_double-1	Tead4_double_Tead4	Tead4_Tead4_double	2	15.1484	15.0798	10.283	1.918	3.41735	110255	74529.6	15.575
chr18	61328348	61328847	500	*	68831	Tfap2c-1	Tfap2c	Tfap2c	1	11.9121	4.84908	1.28613	15.4892	3.41092	7354.28	29116.3	0.824091
chr11	115841856	115842655	800	*	48780	Gata3-1_Tead4-2_Tead4_double-1_Tfap2c-1	Tead4_Tead4_double_Tfap2c_Tead4_Gata3	Gata3_Tead4_Tead4_double_Tfap2c	5	45.7405	28.3377	6.98879	2.22903	3.40448	126008	109944	11.2752
chr3	52102463	52103172	710	*	12258	Tfap2c-2	Tfap2c_Tfap2c	Tfap2c	2	1.89751	11.6995	3.97973	4.0641	3.39161	66528.7	60942.6	64.7273
chr1	153091864	153092363	500	*	3872	Tead4_double-1	Tead4_double	Tead4_double	1	16.7192	2.66279	2.7482	0.725731	3.37874	21867.9	2713.25	1.72059
chr8	86458869	86459518	650	*	34309	Cdx2-1_Tead4-1	Tead4_Cdx2	Cdx2_Tead4	2	29.5379	37.9742	24.1089	1.46183	3.37874	38893.5	1686.86	0.910293
chr3	115718161	115718785	625	*	14166	Tead4-2_Tfap2c-1	Tead4_Tfap2c_Tead4	Tead4_Tfap2c	3	18.817	34.1622	12.5398	1.5033	3.34656	43452.8	22098.5	3.31016
chr7	46251606	46252493	888	*	29170	Cdx2-1_Tfap2c-1	Cdx2_Tfap2c	Cdx2_Tfap2c	2	0.643044	0.504528	1.21333	1.1508	3.32725	9089.34	792.21	0.475835
chr3	96262238	96262992	755	*	13482	Tead4-1_Tfap2c-1	Tfap2c_Tead4	Tead4_Tfap2c	2	1.45476	2.75248	4.59246	1.46183	3.30794	92610	456967	128.617
chrY	90801331	90801830	500	*	73563	Tfap2c-1	Tfap2c	Tfap2c	1	2.23484	6.31782	3.06366	2.72668	3.28864	76196.3	4.14575e+06	19.2437
chr13	43789112	43789611	500	*	53582	Tfap2c-1	Tfap2c	Tfap2c	1	25.8588	17.0811	8.96046	0.964186	3.27577	35261.9	27097.5	3.91702
chr14	27319348	27319847	500	*	56629	Tead4_double-1	Tead4_double	Tead4_double	1	24.6781	3.55973	2.08086	0.90198	3.26933	9400.61	11894.2	0.730993
chr14	120137742	120138367	626	*	58705	Tfap2c-2	Tfap2c_Tfap2c	Tfap2c	2	12.8082	13.157	4.23453	0.912348	3.26933	23225	1717.65	2.16539
chr13	23584963	23585462	500	*	52800	Cdx2-1	Cdx2	Cdx2	1	1.4653	1.19405	4.37406	0.653158	3.25646	73610.3	213389	95.0359
chr6	72482089	72482588	500	*	25689	Tfap2c-1	Tfap2c	Tfap2c	1	13.7991	10.7072	4.90793	1.37889	3.22428	33030.5	2683.39	1.58612
chr10	17579427	17579939	513	*	40526	Cdx2-1_Tead4-1	Cdx2_Tead4	Cdx2_Tead4	2	19.9133	1.45192	7.89272	0.704996	3.1921	30064.1	5211.16	1.6068
chr4	123126734	123127256	523	*	18100	Tfap2c-2	Tfap2c_Tfap2c	Tfap2c	2	1.53909	1.20526	1.37107	0.715364	3.18567	17179.5	664426	70.7753
chr16	30693990	30694691	702	*	62791	Gata3-1_Tfap2c-1	Gata3_Tfap2c	Gata3_Tfap2c	2	19.4284	1.20526	2.99086	2.15646	3.1728	5964.95	273.41	0.348256
chr11	105159849	105160348	500	*	48278	Tead4-1	Tead4	Tead4	1	21.347	17.6753	4.79266	0.539115	3.14705	33785.6	2426.05	1.6206
chr2	165831510	165832243	734	*	10639	Tead4-3_Tead4_double-1_Tfap2c-1	Tead4_double_Tfap2c_Tead4_Tead4_Tead4	Tead4_Tead4_double_Tfap2c	5	22.8017	14.2389	8.06866	0.86051	3.14062	153158	178379	9.17879
chr7	6777647	6778185	539	*	28333	Tead4-1_Tead4_double-1	Tead4_double_Tead4	Tead4_Tead4_double	2	19.3335	2.80294	9.70059	6.06504	3.12775	38195.1	4613.57	2.17919
chr6	51076659	51077342	684	*	25156	Tead4-2_Tfap2c-2	Tfap2c_Tead4_Tfap2c_Tead4	Tead4_Tfap2c	4	21.8319	21.2799	8.82699	0.953818	3.12131	44327.9	3279.08	1.81024
chr15	77847743	77848242	500	*	60438	Tfap2c-1	Tfap2c	Tfap2c	1	12.9558	7.49505	24.5396	4.35439	3.11487	47032.9	3732.91	2.84122
chr6	114888787	114889467	681	*	26958	Tead4-2_Tfap2c-1	Tead4_Tead4_Tfap2c	Tead4_Tfap2c	3	40.4064	12.9776	11.2961	1.42036	3.11487	22995.7	41518.6	3.00672
chr2	35581327	35581867	541	*	6871	Tead4-2	Tead4_Tead4	Tead4	2	8.40174	2.3881	1.48026	0.632423	3.11487	5610.88	2310.03	3.33429
chr6	100159117	100159739	623	*	26656	Tead4-2_Tfap2c-2	Tfap2c_Tead4_Tfap2c_Tead4	Tead4_Tfap2c	4	25.4266	26.1794	7.14046	1.32705	3.10844	69845.1	16957.8	1.23096
chr14	31464110	31464636	527	*	56742	Tead4-1_Tfap2c-1	Tfap2c_Tead4	Tead4_Tfap2c	2	12.8187	0.924969	1.22547	0.673893	3.10844	3148.78	8137.65	0.362048
chr9	77927351	77927903	553	*	38648	Tead4_double-1_Tfap2c-1	Tead4_double_Tfap2c	Tead4_double_Tfap2c	2	21.3364	23.2419	5.18699	3.36947	3.09557	125942	256251	8.07195
chr2	165830161	165830925	765	*	10638	Tead4-1_Tfap2c-4	Tfap2c_Tfap2c_Tead4_Tfap2c_Tfap2c	Tead4_Tfap2c	5	12.4287	73.6499	16.0342	1.27521	3.0827	128715	147705	11.8304
chr6	29316881	29318123	1243	*	24497	Cdx2-1_Tead4-3_Tead4_double-1	Tead4_double_Tead4_Tead4_Cdx2_Tead4	Cdx2_Tead4_Tead4_double	5	19.8711	2.1919	5.15059	0.756834	3.06982	82401	39876.8	5.94104
chr3	96237174	96238414	1241	*	13477	Cdx2-1_Tead4-1_Tfap2c-1	Tead4_Cdx2_Tfap2c	Cdx2_Tead4_Tfap2c	3	1.11742	0.896939	3.68246	1.27521	3.05695	28562.3	355462	107.911
chr11	101645115	101645614	500	*	48046	Tead4-1	Tead4	Tead4	1	3.85827	1.41268	5.52066	0.508012	3.03765	16864.7	606471	62.6723
chr7	139363848	139364435	588	*	31834	Tead4-2_Tfap2c-2	Tfap2c_Tead4_Tead4_Tfap2c	Tead4_Tfap2c	4	19.6708	18.2135	4.90793	1.4722	3.01834	39860.5	2483.44	2.76191
chr10	117717528	117718127	600	*	43472	Tead4-1_Tfap2c-1	Tfap2c_Tead4	Tead4_Tfap2c	2	19.9028	21.179	6.77039	1.28558	3.00547	186959	16866.4	5.82725
chr6	100064319	100064818	500	*	26642	Tead4-1	Tead4	Tead4	1	37.5285	8.34153	3.57933	0.995289	2.99903	10348.8	376.308	0.0896501
chr3	145632770	145633367	598	*	14913	Cdx2-1_Tfap2c-1	Cdx2_Tfap2c	Cdx2_Tfap2c	2	26.9235	4.70333	6.43673	1.07823	2.9926	49507.1	13059.5	4.95834
chr4	119125703	119126432	730	*	17948	Cdx2-1_Tead4-1_Tfap2c-3	Cdx2_Tfap2c_Tead4_Tfap2c_Tfap2c	Cdx2_Tead4_Tfap2c	5	19.1543	22.5412	12.8007	0.974553	2.9926	78393.6	1.03026e+06	21.5677
chr2	35478493	35478992	500	*	6858	Tead4-1	Tead4	Tead4	1	21.6738	1.22208	4.26486	0.653158	2.98616	51131.4	6539.3	1.93092
chr8	106137970	106138469	500	*	34790	Tead4-1	Tead4	Tead4	1	32.4158	2.39371	2.71786	2.68521	2.98616	59262.4	108366	18.3472
chr12	102261747	102262278	532	*	51694	Tead4-1_Tfap2c-1	Tfap2c_Tead4	Tead4_Tfap2c	2	13.0717	26.1121	16.113	1.5033	2.97329	103600	16809.2	5.2859
chrX	136255670	136256169	500	*	73116	Tead4-1	Tead4	Tead4	1	31.9625	3.49806	13.104	15.6862	2.96042	23268.6	6561.97	1.7861
chr6	88012526	88013101	576	*	26107	Tead4-1_Tfap2c-1	Tead4_Tfap2c	Tead4_Tfap2c	2	19.3862	13.5326	6.36999	7.14327	2.96042	25706.8	205524	3.25499
chr16	22429293	22429894	602	*	62479	Tfap2c-2	Tfap2c_Tfap2c	Tfap2c	2	19.966	10.6175	2.22646	2.34308	2.96042	39499.1	105225	2.88949
chr4	109150132	109150666	535	*	17597	Tead4-2	Tead4_Tead4	Tead4	2	15.7388	2.7693	6.35179	22.7983	2.94755	16277.1	46508.3	1.34475
chr12	83425266	83425889	624	*	51172	Gata3-1_Tead4-1_Tfap2c-1	Gata3_Tead4_Tfap2c	Gata3_Tead4_Tfap2c	3	21.7581	24.2622	9.37906	12.5759	2.92824	38250.4	35100.7	2.2447
chr9	107258349	107258879	531	*	39416	Tead4-1_Tfap2c-1	Tead4_Tfap2c	Tead4_Tfap2c	2	21.6843	28.433	15.9796	1.27521	2.92824	72429.3	125019	4.16528
chr6	128282007	128282554	548	*	27557	Tead4-1_Tfap2c-2	Tfap2c_Tead4_Tfap2c	Tead4_Tfap2c	3	13.6726	31.5779	9.04539	1.09896	2.9218	47171.2	256708	5.2066
chr10	117342344	117342862	519	*	43430	Tead4_double-1_Tfap2c-1	Tfap2c_Tead4_double	Tead4_double_Tfap2c	2	11.1637	4.31091	3.5854	1.03676	2.9218	15311.8	437429	15.8198
chr9	65201056	65201555	500	*	38096	Tead4-1	Tead4	Tead4	1	2.03455	1.721	3.64606	0.570217	2.91537	19404.1	401466	87.5881
chr7	112663207	112663706	500	*	30884	Tead4-1	Tead4	Tead4	1	19.9028	10.9819	3.4398	0.881245	2.9025	144072	52562.9	8.46503
chr5	92219802	92220301	500	*	21387	Gata3-1	Gata3	Gata3	1	15.7177	3.38034	6.74006	4.46843	2.88962	79768.4	6739.74	2.6102
chr1	153565670	153566169	500	*	3927	Tead4-1	Tead4	Tead4	1	24.9311	35.1208	8.15359	2.56079	2.87675	59955.9	8271.4	2.22401
chr6	128429804	128430371	568	*	27569	Cdx2-1_Tead4_double-1	Tead4_double_Cdx2	Cdx2_Tead4_double	2	16.1183	1.91721	5.80579	0.995289	2.87675	56430.5	221398	10.9614
chr10	84457823	84458322	500	*	42486	Tfap2c-1	Tfap2c	Tfap2c	1	19.4389	34.8461	16.5802	9.51745	2.87032	74823.7	17882.2	5.97552
chr4	47050126	47050687	562	*	16158	Cdx2-1_Tead4-1_Tfap2c-1	Tfap2c_Tead4_Cdx2	Cdx2_Tead4_Tfap2c	3	11.8805	3.4364	1.66226	0.570217	2.86388	1802.25	14923.8	0.420666
chr7	130236149	130237701	1553	*	31554	Gata3-2_Tead4_double-1_Tfap2c-2	Gata3_Tead4_double_Tfap2c_Tfap2c_Gata3	Gata3_Tead4_double_Tfap2c	5	31.72	12.8711	18.2667	2.61263	2.85745	67379.8	322193	8.56848
chr11	95105361	95105860	500	*	47557	Tfap2c-1	Tfap2c	Tfap2c	1	25.4161	4.54075	2.1476	10.295	2.85745	34630.7	14151	3.23775
chr3	96485946	96486445	500	*	13499	Tfap2c-1	Tfap2c	Tfap2c	1	0.263543	0.77361	0.260866	0.051838	2.84458	57043.9	187307	8.48227
chr2	11375674	11376232	559	*	5830	Tead4-2	Tead4_Tead4	Tead4	2	19.2492	1.6201	3.822	2.77851	2.8317	19572.2	1055.37	0.77237
chr1	153626356	153627024	669	*	3931	Tead4-1_Tfap2c-1	Tead4_Tfap2c	Tead4_Tfap2c	2	16.6875	22.2217	22.0644	2.66447	2.82527	34465.1	3395.04	1.06201
chr6	108704156	108705193	1038	*	26830	Gata3-1_Tead4-2_Tfap2c-3	Tfap2c_Tead4_Tfap2c_Tead4_Tfap2c_Gata3	Gata3_Tead4_Tfap2c	6	22.5487	53.5136	39.13	10.4505	2.82527	39630.2	8779.46	2.32056
chr1	191454563	191455131	569	*	5358	Tead4_double-1_Tfap2c-1	Tead4_double_Tfap2c	Tead4_double_Tfap2c	2	16.8246	5.09013	11.6116	1.94911	2.8124	3908.15	0	0.134475
chr11	87448961	87449648	688	*	47261	Tfap2c-2	Tfap2c_Tfap2c	Tfap2c	2	1.64451	3.49246	4.63493	1.09896	2.8124	12979.2	448206	106.639
chr13	60455142	60455641	500	*	54480	Tead4_double-1	Tead4_double	Tead4_double	1	15.4752	14.5977	2.71786	1.23374	2.80596	29191	3131.29	2.12057
chr2	164433238	164433801	564	*	10529	Tead4-2_Tfap2c-1	Tfap2c_Tead4_Tead4	Tead4_Tfap2c	3	25.5215	17.6529	4.54999	21.1499	2.79309	66430.3	246321	7.92369
chr7	28940992	28941531	540	*	28800	Tead4_double-2_Tfap2c-1	Tfap2c_Tead4_double_Tead4_double	Tead4_double_Tfap2c	3	13.0085	11.5201	4.57426	0.311028	2.78022	61130.7	241163	3.84461
chr5	122991281	122991865	585	*	22699	Gata3-1_Tead4_double-2_Tfap2c-1	Gata3_Tead4_double_Tead4_double_Tfap2c	Gata3_Tead4_double_Tfap2c	4	18.5534	2.67961	2.99693	1.36852	2.76735	19394.8	7993.51	0.944774
chr10	62306231	62306864	634	*	41664	Tead4-1_Tfap2c-2	Tead4_Tfap2c_Tfap2c	Tead4_Tfap2c	3	12.3443	35.5412	20.5478	1.0886	2.76735	109478	323692	11.5097
chr17	35832977	35833476	500	*	65564	Tead4-1	Tead4	Tead4	1	2.03455	0.756793	1.7108	0.435439	2.76091	8809.92	457820	72.058
chr17	45566933	45567779	847	*	65761	Tfap2c-2	Tfap2c_Tfap2c	Tfap2c	2	1.45476	5.2527	1.80786	0.86051	2.74804	8601.63	547651	64.7549
chr10	126971937	126972463	527	*	43915	Tead4-1_Tfap2c-1	Tead4_Tfap2c	Tead4_Tfap2c	2	15.2117	17.5744	5.61773	1.17154	2.7416	98352.4	16611.4	14.2613
chr10	62329502	62330433	932	*	41668	Cdx2-1_Tead4-1_Tfap2c-3	Tfap2c_Tead4_Tfap2c_Tfap2c_Cdx2	Cdx2_Tead4_Tfap2c	5	19.8395	78.4822	25.0978	3.12064	2.72873	134609	482961	10.7821
chr9	31009300	31009799	500	*	36616	Tead4-1	Tead4	Tead4	1	25.026	1.74343	21.3061	3.02734	2.69655	99802.8	25558	3.58945
chr10	44427825	44428431	607	*	41241	Tead4-2_Tfap2c-1	Tead4_Tfap2c_Tead4	Tead4_Tfap2c	3	27.6825	18.0957	15.1302	0.891613	2.68368	35482.3	3643.61	3.4067
chr7	127810074	127810618	545	*	31477	Tead4_double-1_Tfap2c-1	Tead4_double_Tfap2c	Tead4_double_Tfap2c	2	23.2339	12.9215	8.08079	25.7324	2.67725	28369.9	14172.4	1.27234
chr9	63896298	63896974	677	*	38012	Tead4-1_Tead4_double-1_Tfap2c-2	Tead4_double_Tead4_Tfap2c_Tfap2c	Tead4_Tead4_double_Tfap2c	4	25.1631	16.5541	4.93826	0.891613	2.67725	8842.26	1062.99	0.648239
chr3	102135748	102136282	535	*	13791	Tead4-1_Tfap2c-1	Tfap2c_Tead4	Tead4_Tfap2c	2	18.0474	25.8991	11.7875	1.33742	2.67081	55294.4	15703.4	4.47905
chr6	51459399	51459900	502	*	25175	Tead4_double-2	Tead4_double_Tead4_double	Tead4_double	2	1.31771	1.45192	4.86546	0.632423	2.67081	8800.34	1.68448e+06	97.7323
chr7	97590286	97590785	500	*	30243	Tead4_double-1	Tead4_double	Tead4_double	1	14.7479	30.4679	30.6124	5.97173	2.66438	24744.1	162250	3.03086
chr3	85372920	85373602	683	*	12970	Cdx2-1_Tead4-3_Tead4_double-1	Tead4_Tead4_Tead4_double_Tead4_Cdx2	Cdx2_Tead4_Tead4_double	5	13.4091	10.9427	5.61773	2.57116	2.65794	10478.8	127.922	0.403425
chr6	86472610	86473109	500	*	26014	Tfap2c-1	Tfap2c	Tfap2c	1	0.706295	4.28849	2.0748	1.4722	2.65794	77218.2	99658.6	36.3669
chr15	62056895	62057394	500	*	59933	Tfap2c-1	Tfap2c	Tfap2c	1	15.2539	17.1988	19.1403	3.13101	2.6515	77761.5	290243	7.43061
chr2	172760043	172760558	516	*	11104	Tead4-1_Tfap2c-1	Tead4_Tfap2c	Tead4_Tfap2c	2	11.8278	42.6943	9.90079	3.0066	2.6515	69491.5	9212.04	2.25504
chr6	84044585	84045084	500	*	25890	Tfap2c-1	Tfap2c	Tfap2c	1	14.8849	29.5541	13.3588	3.08954	2.6515	132007	294665	16.4439
chr7	142499152	142499651	500	*	31984	Tfap2c-1	Tfap2c	Tfap2c	1	10.2887	56.2829	36.0966	46.2083	2.64507	110052	54908.1	7.53405
chr6	73010066	73010565	500	*	25746	Tead4-1	Tead4	Tead4	1	11.9965	1.47434	1.8928	0.580585	2.63863	5507.02	338.3	0.575829
chr14	26379037	26379567	531	*	56577	Tead4-1_Tfap2c-1	Tfap2c_Tead4	Tead4_Tfap2c	2	20.9885	14.0819	14.202	6.32423	2.6322	19118	11998.3	0.686168
chr15	77862882	77863483	602	*	60440	Tfap2c-3	Tfap2c_Tfap2c_Tfap2c	Tfap2c	3	14.3156	83.3873	14.833	1.55514	2.62576	105665	20965.4	8.93052
chr17	86633996	86634548	553	*	67137	Tead4-1_Tfap2c-1	Tead4_Tfap2c	Tead4_Tfap2c	2	10.099	17.4623	4.69559	4.97644	2.61933	20334.9	39275	0.848227
chr17	70683695	70684309	615	*	66508	Tead4-1_Tead4_double-1	Tead4_double_Tead4	Tead4_Tead4_double	2	18.3426	1.96205	4.0586	1.30632	2.61289	1722.12	8339.71	1.37234
chr3	138273106	138273678	573	*	14734	Tead4_double-1_Tfap2c-1	Tead4_double_Tfap2c	Tead4_double_Tfap2c	2	15.0641	17.367	20.7662	5.80585	2.61289	9329.07	285.425	0.344808
chr17	43130808	43131307	500	*	65645	Tead4-1	Tead4	Tead4	1	9.54025	7.6408	7.88059	1.42036	2.60645	49319.8	13712.7	1.47923
chr15	84232520	84233060	541	*	60900	Tead4-1_Tfap2c-1	Tead4_Tfap2c	Tead4_Tfap2c	2	20.1452	34.1846	3.54293	0.777569	2.60002	83796.4	100530	9.56497
chr3	100716270	100716769	500	*	13683	Tead4-1	Tead4	Tead4	1	16.5083	8.18457	14.4083	1.0886	2.60002	9121.43	2747.52	1.38268
chr5	134577429	134578014	586	*	23145	Tead4-2_Tfap2c-2	Tead4_Tfap2c_Tead4_Tfap2c	Tead4_Tfap2c	4	15.4014	10.5446	2.80886	2.41565	2.59358	30972.9	955.323	0.934429
chr7	112375810	112376419	610	*	30850	Tead4-2	Tead4_Tead4	Tead4	2	17.7101	6.57008	4.61673	0.984921	2.59358	54383.1	10744.2	2.67916
chr12	69743983	69744576	594	*	50502	Tead4-2	Tead4_Tead4	Tead4	2	24.2459	6.81674	4.62279	0.974553	2.57428	24840.1	14002.4	0.96891
chr8	61573426	61573952	527	*	33544	Tead4_double-1_Tfap2c-1	Tfap2c_Tead4_double	Tead4_double_Tfap2c	2	20.5458	1.25011	2.48126	0.55985	2.57428	42928.3	199631	4.32044
chr10	25433485	25433984	500	*	40808	Tead4-1	Tead4	Tead4	1	17.1197	3.38595	16.1191	1.52404	2.56784	76378.9	49607.7	2.01023
chr3	89382819	89383492	674	*	13196	Tfap2c-3	Tfap2c_Tfap2c_Tfap2c	Tfap2c	3	19.5338	44.1014	15.385	11.8191	2.56784	126559	226720	27.8881
chr8	10961940	10962441	502	*	32327	Tead4_double-2	Tead4_double_Tead4_double	Tead4_double	2	22.9915	4.28288	3.25173	0.777569	2.5614	14634.9	752.288	0.896501
chr15	64344792	64345497	706	*	60001	Tead4-1_Tead4_double-1_Tfap2c-2	Tfap2c_Tfap2c_Tead4_double_Tead4	Tead4_Tead4_double_Tfap2c	4	21.9162	22.5244	6.17586	0.881245	2.55497	24600.3	49772.6	1.07925
chr11	97797615	97798178	564	*	47782	Tead4-1_Tfap2c-1	Tfap2c_Tead4	Tead4_Tfap2c	2	16.5716	13.5998	5.07173	0.974553	2.55497	99983.2	37102.7	9.91323
chr9	31265863	31266362	500	*	36634	Tfap2c-1	Tfap2c	Tfap2c	1	19.1332	22.3114	7.32246	0.777569	2.55497	32886.6	2091.99	0.696512
chr6	72956368	72956867	500	*	25735	Tfap2c-1	Tfap2c	Tfap2c	1	2.32972	7.12506	6.58233	1.09896	2.5421	47412.2	455066	102.28
chr18	74470376	74470890	515	*	69315	Tead4-1_Tfap2c-1	Tfap2c_Tead4	Tead4_Tfap2c	2	13.5883	8.45926	10.5075	2.2394	2.5421	7413.3	48922.8	0.830987
chr13	6659628	6660262	635	*	52456	Cdx2-1_Tead4_double-1_Tfap2c-1	Tfap2c_Tead4_double_Cdx2	Cdx2_Tead4_double_Tfap2c	3	6.95753	17.7314	10.0585	1.48257	2.52923	41779.8	3543.16	1.95851
chr17	56614352	56614851	500	*	66172	Tfap2c-1	Tfap2c	Tfap2c	1	0.990921	1.49116	1.77146	0.445806	2.52279	31272.9	763076	69.1857
chr11	115733888	115734418	531	*	48769	Tead4_double-2	Tead4_double_Tead4_double	Tead4_double	2	14.4	1.58086	1.2376	0.435439	2.50992	7285.45	451.252	0.768922
chr12	69898021	69898586	566	*	50518	Tead4-1_Tead4_double-2	Tead4_double_Tead4_double_Tead4	Tead4_Tead4_double	3	17.805	10.0065	4.28306	1.8558	2.50348	13760	15408.4	0.793058
chr10	128921780	128922368	589	*	44066	Tead4-1_Tfap2c-1	Tfap2c_Tead4	Tead4_Tfap2c	2	15.2011	25.1984	49.8376	32.7097	2.49705	147365	313666	27.2329
chr12	17087293	17087910	618	*	49616	Tead4_double-2_Tfap2c-1	Tead4_double_Tead4_double_Tfap2c	Tead4_double_Tfap2c	3	33.2275	6.95128	4.98073	0.767202	2.49705	34087.9	5897.01	2.98604
chr7	97042859	97043461	603	*	30222	Tead4-2_Tfap2c-3	Tfap2c_Tfap2c_Tead4_Tfap2c_Tead4	Tead4_Tfap2c	5	11.8911	10.0794	1.83213	0.466542	2.49061	5566.52	21731.3	0.679272
chr11	67505533	67506070	538	*	46117	Gata3-1_Tead4-1_Tfap2c-1	Gata3_Tead4_Tfap2c	Gata3_Tead4_Tfap2c	3	14.3894	19.7383	6.38213	2.38455	2.48418	20249.1	34925.9	0.586173
chr7	112780781	112781428	648	*	30898	Tead4-2_Tfap2c-2	Tfap2c_Tead4_Tfap2c_Tead4	Tead4_Tfap2c	4	20.7461	24.7331	19.1282	22.1348	2.48418	89104.5	206733	10.4098
chr2	3963987	3965058	1072	*	5568	Gata3-1_Tead4-2	Tead4_Gata3_Tead4	Gata3_Tead4	3	1.93968	1.6201	3.4034	3.80491	2.48418	4349.8	99.1873	0.313775
chr7	145222040	145222650	611	*	32160	Tead4-1_Tfap2c-1	Tfap2c_Tead4	Tead4_Tfap2c	2	12.0913	28.6572	7.45592	2.15646	2.47774	32494.6	4908.35	2.25849
chrX	7197760	7198259	500	*	71908	Tfap2c-1	Tfap2c	Tfap2c	1	14.8533	8.65546	6.25473	2.51932	2.47774	17029.6	118954	2.20677
chr17	74526773	74527274	502	*	66673	Tead4_double-2	Tead4_double_Tead4_double	Tead4_double	2	14.9271	1.80509	4.35586	0.704996	2.47774	84099.9	82669.7	8.66157
chr18	75505273	75506054	782	*	69404	Tfap2c-4	Tfap2c_Tfap2c_Tfap2c_Tfap2c	Tfap2c	4	9.45592	78.4317	42.1815	3.86711	2.47131	71545.4	45256.2	4.69628
chr10	120204658	120205407	750	*	43616	Gata3-1_Tead4_double-1_Tfap2c-1	Tfap2c_Tead4_double_Gata3	Gata3_Tead4_double_Tfap2c	3	29.7276	10.7577	5.58739	1.98021	2.47131	24888.1	11104.3	3.41705
chr11	18975687	18976237	551	*	44501	Tead4_double-2_Tfap2c-1	Tead4_double_Tfap2c_Tead4_double	Tead4_double_Tfap2c	3	12.3865	8.20139	9.13032	8.96797	2.47131	22356.4	110747	2.35159
chr10	121454744	121455991	1248	*	43723	Cdx2-1_Gata3-2_Tead4-1_Tead4_double-1	Tead4_Tead4_double_Cdx2_Gata3_Gata3	Cdx2_Gata3_Tead4_Tead4_double	5	23.624	20.0298	57.8031	14.0999	2.46487	53891.2	283697	18.0748
chr1	157079469	157080084	616	*	4109	Tead4-1_Tead4_double-2_Tfap2c-1	Tead4_double_Tead4_double_Tfap2c_Tead4	Tead4_Tead4_double_Tfap2c	4	27.8723	12.0134	10.2223	2.13572	2.46487	27117.3	30462.1	3.19292
chr13	23581929	23582428	500	*	52799	Tfap2c-1	Tfap2c	Tfap2c	1	1.35988	1.26693	2.457	0.943451	2.46487	41235.4	1.45489e+06	91.6465
chr18	33890290	33890944	655	*	67983	Tead4-2_Tfap2c-2	Tead4_Tfap2c_Tead4_Tfap2c	Tead4_Tfap2c	4	21.9478	12.8318	8.88159	5.87842	2.46487	41018.5	98774.5	3.69634
chr11	118985381	118986087	707	*	49043	Tead4-1_Tfap2c-3	Tfap2c_Tfap2c_Tead4_Tfap2c	Tead4_Tfap2c	4	10.6788	32.4075	39.1118	3.56645	2.45843	95907.1	7899.05	4.16528
chr9	83061091	83061772	682	*	38732	Tead4-3_Tfap2c-1	Tfap2c_Tead4_Tead4_Tead4	Tead4_Tfap2c	4	21.9268	15.887	7.41346	11.5288	2.45843	13407.5	1172.96	1.46888
chr17	10498871	10499446	576	*	64571	Tead4-1_Tfap2c-1	Tfap2c_Tead4	Tead4_Tfap2c	2	22.9282	6.67099	3.91906	0.663526	2.44556	16795	1842.59	1.03787
chr15	103169889	103170459	571	*	61782	Tead4-1_Tfap2c-2	Tfap2c_Tead4_Tfap2c	Tead4_Tfap2c	3	19.597	69.3446	13.5347	1.64845	2.43269	121525	214160	31.0258
chr18	39186317	39186870	554	*	68318	Gata3-1_Tfap2c-1	Gata3_Tfap2c	Gata3_Tfap2c	2	14.4843	6.4972	3.822	1.37889	2.43269	15437.9	6860.68	2.57227
chr18	56614085	56614668	584	*	68648	Tead4-2_Tfap2c-1	Tfap2c_Tead4_Tead4	Tead4_Tfap2c	3	13.641	23.9146	15.106	1.95947	2.42626	33283.9	3739	1.75507
chr9	120906412	120906995	584	*	40015	Gata3-1_Tead4-3	Tead4_Tead4_Tead4_Gata3	Gata3_Tead4	4	18.4269	7.66883	4.004	8.37701	2.42626	16283.4	300.885	0.913741
chr14	103354956	103355455	500	*	58520	Tead4-1	Tead4	Tead4	1	27.556	7.3549	3.95546	3.48351	2.42626	18563.5	2428.75	1.17924
chr3	147824409	147825042	634	*	15008	Cdx2-1_Tead4-3	Tead4_Tead4_Cdx2_Tead4	Cdx2_Tead4	4	22.3801	5.60026	9.36086	2.06315	2.41982	11611.9	178.984	0.103442
chr2	30918596	30919196	601	*	6511	Tead4-2_Tfap2c-1	Tead4_Tead4_Tfap2c	Tead4_Tfap2c	3	20.5247	9.40104	7.97766	4.35439	2.41338	65962.3	28484.3	8.38918
chr9	96415981	96416503	523	*	38965	Tead4-1_Tfap2c-1	Tead4_Tfap2c	Tead4_Tfap2c	2	19.8922	12.1255	3.68246	0.767202	2.40695	21570	427.452	0.472387
chr19	9090304	9090836	533	*	70149	Tead4-1_Tfap2c-1	Tfap2c_Tead4	Tead4_Tfap2c	2	12.7871	11.5929	7.77139	1.83506	2.40695	44361.3	5738.43	3.50325
chr6	67480958	67481498	541	*	25581	Tead4_double-1_Tfap2c-1	Tfap2c_Tead4_double	Tead4_double_Tfap2c	2	11.9543	4.6753	3.0394	0.922716	2.40695	5919.28	202.76	0.186196
chr3	104541687	104542186	500	*	13903	Tead4-1	Tead4	Tead4	1	16.8035	5.0565	25.0068	1.01602	2.39408	46902.9	3265.7	3.1481
chr6	100338181	100338766	586	*	26679	Tead4-2_Tfap2c-1	Tead4_Tfap2c_Tead4	Tead4_Tfap2c	3	12.2178	20.8594	10.2405	1.16117	2.38764	91242.3	13635.2	3.49635
chr5	92106405	92106986	582	*	21377	Gata3-1_Tead4-1	Tead4_Gata3	Gata3_Tead4	2	13.8202	25.8599	14.9118	17.0962	2.38764	71312.5	9263.51	4.21355
chr2	163051987	163052737	751	*	10458	Gata3-1_Tfap2c-1	Gata3_Tfap2c	Gata3_Tfap2c	2	22.0322	36.7409	18.6732	4.8624	2.38121	84002.3	38058.6	7.43406
chr13	58007671	58008341	671	*	54366	Cdx2-1_Tead4-2_Tfap2c-2	Cdx2_Tfap2c_Tead4_Tfap2c_Tead4	Cdx2_Tead4_Tfap2c	5	20.4193	8.58259	4.21026	1.28558	2.38121	8397.42	2736.2	0.586173
chr9	102759368	102759909	542	*	39179	Tfap2c-2	Tfap2c_Tfap2c	Tfap2c	2	24.0667	29.257	16.7076	1.8558	2.37477	67088.8	7900.92	4.3032
chr13	41457318	41457857	540	*	53433	Cdx2-1_Tead4_double-1	Cdx2_Tead4_double	Cdx2_Tead4_double	2	16.0867	1.31177	4.25273	2.21866	2.36833	13509.4	487.232	0.496523
chr4	156193041	156193599	559	*	19514	Tfap2c-2	Tfap2c_Tfap2c	Tfap2c	2	12.1862	3.08323	0.825066	0.279925	2.36833	23142.4	88444.9	2.41366
chr10	128641745	128642311	567	*	44037	Tead4_double-1_Tfap2c-1	Tfap2c_Tead4_double	Tead4_double_Tfap2c	2	19.4916	2.7693	1.26187	0.787937	2.36833	20975.4	8014.23	2.29987
chr6	31048642	31049615	974	*	24600	Tead4-3_Tfap2c-1	Tead4_Tead4_Tfap2c_Tead4	Tead4_Tfap2c	4	14.0732	35.6589	11.3143	1.61734	2.36833	54458.8	29213.9	5.98242
chr11	116000543	116001096	554	*	48790	Tead4-1_Tfap2c-1	Tfap2c_Tead4	Tead4_Tfap2c	2	17.2884	32.5981	6.49133	0.694629	2.3619	43835.7	48832.6	8.15126
chr2	32655930	32656429	500	*	6649	Tfap2c-1	Tfap2c	Tfap2c	1	12.5657	23.1074	10.0707	1.27521	2.3619	122129	64803.6	11.5545
chr4	59823196	59823872	677	*	16572	Tead4-1_Tead4_double-1_Tfap2c-2	Tfap2c_Tead4_double_Tead4_Tfap2c	Tead4_Tead4_double_Tfap2c	4	26.6073	8.26305	6.34573	1.21301	2.3619	44237.7	57741.1	3.21361
chr2	101739878	101740396	519	*	8332	Tead4-2	Tead4_Tead4	Tead4	2	18.3953	3.21216	1.911	0.746466	2.35546	12444.7	7186.48	0.737889
chr3	20141667	20142236	570	*	11629	Cdx2-1_Tead4-1_Tfap2c-1	Tead4_Tfap2c_Cdx2	Cdx2_Tead4_Tfap2c	3	12.4919	11.1501	12.6854	1.68992	2.35546	12436.2	25454.6	1.15166
chr8	89015486	89016011	526	*	34429	Tead4_double-1_Tfap2c-1	Tfap2c_Tead4_double	Tead4_double_Tfap2c	2	10.3309	6.46357	2.0748	0.539115	2.34259	15461.6	4651.17	1.73783
chrX	152788569	152789068	500	*	73324	Tead4_double-1	Tead4_double	Tead4_double	1	14.1364	1.32859	1.85033	1.06786	2.33616	9408.87	703.922	0.482731
chr3	149069914	149070666	753	*	15052	Tead4-1_Tfap2c-1	Tead4_Tfap2c	Tead4_Tfap2c	2	19.8606	16.3523	19.935	3.93968	2.32972	90481.2	56361.2	10.2201
chr10	4107700	4108247	548	*	40210	Tead4-2	Tead4_Tead4	Tead4	2	30.1809	7.52308	10.6227	5.42225	2.32328	60034.9	54093	7.78921
chr15	99865908	99866407	500	*	61562	Tfap2c-1	Tfap2c	Tfap2c	1	22.4644	22.8215	4.90186	0.725731	2.32328	41034.1	24858.4	2.74122
chr10	80043926	80044578	653	*	42268	Tead4-1_Tfap2c-3	Tfap2c_Tead4_Tfap2c_Tfap2c	Tead4_Tfap2c	4	12.7238	58.3123	15.4093	1.1508	2.32328	126299	12191.2	7.17545
chr3	126831406	126831972	567	*	14440	Tfap2c-2	Tfap2c_Tfap2c	Tfap2c	2	12.4392	20.8987	7.28606	1.13007	2.31685	34573.1	9479.08	4.10321
chr15	31412905	31413528	624	*	59318	Tead4-1_Tfap2c-2	Tfap2c_Tead4_Tfap2c	Tead4_Tfap2c	3	10.858	31.9254	9.03326	41.5015	2.31685	54679.6	11080.8	3.72393
chr9	21729229	21729728	500	*	36400	Tead4-1	Tead4	Tead4	1	20.3244	3.50367	8.23852	12.4411	2.31685	90221	386995	17.4542
chr2	20924878	20925470	593	*	6077	Tead4-1_Tfap2c-2	Tfap2c_Tfap2c_Tead4	Tead4_Tfap2c	3	12.6501	34.6555	6.64906	1.84543	2.31041	25660.2	119046	2.71019
chr7	34721196	34722343	1148	*	28929	Gata3-1_Tead4-2_Tfap2c-2	Tfap2c_Tead4_Tead4_Gata3_Tfap2c	Gata3_Tead4_Tfap2c	5	23.8875	7.4502	9.57319	1.35815	2.30398	43869.6	43109.7	6.05827
chr11	114852791	114853290	500	*	48690	Tead4-1	Tead4	Tead4	1	13.6937	8.98621	4.45293	1.98021	2.30398	82244.7	169884	12.8682
chr17	88255925	88256507	583	*	67256	Tfap2c-2	Tfap2c_Tfap2c	Tfap2c	2	12.7344	10.5334	1.52273	0.777569	2.29754	32815	4399.68	3.38601
chr3	55114634	55115203	570	*	12385	Tead4-1_Tfap2c-2	Tfap2c_Tead4_Tfap2c	Tead4_Tfap2c	3	10.3625	20.4838	6.53379	1.32705	2.29111	40175.2	66959.8	5.21005
chr4	118198537	118199079	543	*	17893	Tead4-2_Tfap2c-1	Tead4_Tfap2c_Tead4	Tead4_Tfap2c	3	10.0146	11.1837	1.66226	0.352498	2.29111	5406.1	2659.23	0.344808
chr7	65469499	65470426	928	*	29464	Cdx2-2_Tead4-1_Tead4_double-2_Tfap2c-1	Tead4_Cdx2_Tead4_double_Tead4_double_Cdx2_Tfap2c	Cdx2_Tead4_Tead4_double_Tfap2c	6	27.5244	5.23028	17.2475	1.39962	2.29111	44921.1	3284.34	1.67577
chr3	51652356	51652962	607	*	12219	Tead4-1_Tead4_double-2_Tfap2c-1	Tead4_Tead4_double_Tead4_double_Tfap2c	Tead4_Tead4_double_Tfap2c	4	13.1244	18.0341	6.94026	0.90198	2.29111	78482	18236.7	7.55474
chr2	180238483	180239063	581	*	11301	Gata3-1_Tead4-1_Tfap2c-1	Tfap2c_Gata3_Tead4	Gata3_Tead4_Tfap2c	3	12.766	11.9741	14.5357	16.9199	2.28467	106195	4779.35	1.62405
chr10	93907324	93907836	513	*	42819	Tead4-1_Tfap2c-1	Tfap2c_Tead4	Tead4_Tfap2c	2	9.61404	23.0738	10.3012	1.24411	2.28467	77596.9	15043.1	8.41331
chr1	24553331	24553830	500	*	321	Tead4_double-1	Tead4_double	Tead4_double	1	15.3066	0.470893	4.87759	0.60132	2.28467	4091.49	99.1875	0.224125
chr2	91603132	91603734	603	*	8139	Tead4_double-2_Tfap2c-1	Tead4_double_Tead4_double_Tfap2c	Tead4_double_Tfap2c	3	19.1859	6.46917	2.62686	0.373233	2.27823	16970.6	74353.4	1.93437
chr11	46564479	46565124	646	*	45162	Gata3-1_Tead4-2_Tfap2c-2	Tfap2c_Gata3_Tead4_Tead4_Tfap2c	Gata3_Tead4_Tfap2c	5	17.942	10.6175	11.6844	4.1263	2.27823	25765.9	2327.6	0.868916
chr12	70767925	70768964	1040	*	50579	Cdx2-1_Tead4-1_Tead4_double-1_Tfap2c-2	Tfap2c_Tfap2c_Tead4_Tead4_double_Cdx2	Cdx2_Tead4_Tead4_double_Tfap2c	5	15.7072	9.41786	2.46913	0.870878	2.27823	13600.7	175.697	0.199989
chr2	172501942	172502851	910	*	11071	Cdx2-1_Tfap2c-2	Tfap2c_Tfap2c_Cdx2	Cdx2_Tfap2c	3	18.7853	27.2557	7.61972	1.89727	2.2718	89439.2	39486.2	6.2893
chr15	101414120	101414758	639	*	61671	Tead4-1_Tfap2c-1	Tfap2c_Tead4	Tead4_Tfap2c	2	21.3153	24.9966	7.27392	1.07823	2.2718	74659.4	702858	18.8886
chr13	42351599	42352098	500	*	53474	Cdx2-1	Cdx2	Cdx2	1	19.207	3.26822	12.0605	1.70028	2.26536	6264.67	313.857	0.393081
chr1	36016871	36017616	746	*	549	Cdx2-1_Tead4-1_Tead4_double-1_Tfap2c-1	Cdx2_Tead4_Tead4_double_Tfap2c	Cdx2_Tead4_Tead4_double_Tfap2c	4	23.5713	8.60501	6.17586	0.933083	2.26536	22876.2	4093.85	1.39992
chr15	83444325	83444850	526	*	60855	Tead4-2	Tead4_Tead4	Tead4	2	14.8111	9.10954	5.76939	0.984921	2.26536	44674.2	189834	4.63422
chr1	72255690	72256189	500	*	1592	Tfap2c-1	Tfap2c	Tfap2c	1	1.39151	3.92972	2.03233	0.684261	2.25893	11632.1	160391	50.9729
chr17	13920671	13921200	530	*	64690	Tead4_double-2	Tead4_double_Tead4_double	Tead4_double	2	13.388	1.08193	1.26187	0.487277	2.25249	13997.3	68700.4	3.27567
chr18	64395607	64396117	511	*	68981	Cdx2-1_Tead4_double-1	Cdx2_Tead4_double	Cdx2_Tead4_double	2	15.6544	0.566193	8.80879	4.34402	2.25249	2072.1	2559.04	0.441354
chr16	97622211	97622774	564	*	64303	Cdx2-1_Tfap2c-1	Cdx2_Tfap2c	Cdx2_Tfap2c	2	14.9798	14.6537	12.9402	5.26674	2.25249	9692.71	347.155	0.562037
chr8	120336825	120337439	615	*	35450	Tfap2c-3	Tfap2c_Tfap2c_Tfap2c	Tfap2c	3	21.3048	87.5357	11.7208	17.5212	2.24606	97288.6	28995.8	19.3334
chr10	4282319	4282827	509	*	40226	Tead4_double-2	Tead4_double_Tead4_double	Tead4_double	2	13.7464	0.734369	2.184	0.756834	2.24606	6548.84	3429.73	0.665479
chrX	12341536	12342190	655	*	72040	Tead4-1_Tfap2c-2	Tfap2c_Tfap2c_Tead4	Tead4_Tfap2c	3	11.0055	18.0957	10.1617	4.8935	2.24606	25902.3	4784.92	0.899949
chr4	129503307	129503926	620	*	18397	Tead4-2_Tfap2c-1	Tfap2c_Tead4_Tead4	Tead4_Tfap2c	3	18.838	7.57353	3.51866	0.704996	2.23962	73001.1	24851.7	9.59945
chr5	35717733	35718307	575	*	20280	Cdx2-1_Tead4-2	Cdx2_Tead4_Tead4	Cdx2_Tead4	3	20.0609	5.75162	7.18292	0.984921	2.23962	46471.3	84279	3.3205
chr3	149074709	149075358	650	*	15054	Tead4-1_Tfap2c-2	Tfap2c_Tead4_Tfap2c	Tead4_Tfap2c	3	13.9994	20.3717	34.6042	12.6174	2.23318	59000.8	35871.6	4.71008
chr5	66998315	66998814	500	*	20937	Tead4-1	Tead4	Tead4	1	11.1953	7.59595	10.7805	2.21866	2.23318	9378.58	5489.44	0.696512
chr1	43431785	43432350	566	*	873	Tfap2c-2	Tfap2c_Tfap2c	Tfap2c	2	18.4585	25.63	8.21426	17.7389	2.23318	7268.51	644.604	0.262054
chr8	33879863	33880362	500	*	32976	Tfap2c-1	Tfap2c	Tfap2c	1	22.8123	8.3079	2.46913	0.808672	2.23318	62863.4	302769	4.13769
chr2	84545655	84546154	500	*	8010	Tfap2c-1	Tfap2c	Tfap2c	1	15.6228	8.01639	3.7674	0.590953	2.22031	70568.4	9726.84	2.54123
chr17	12195060	12195574	515	*	64618	Tead4-1_Tfap2c-1	Tfap2c_Tead4	Tead4_Tfap2c	2	14.5265	15.4834	7.61366	2.14609	2.22031	180592	205913	21.6126
chr3	95650633	95651132	500	*	13442	Tead4-1	Tead4	Tead4	1	13.8518	14.1324	17.836	1.17154	2.21388	183286	84823.9	27.857
chr2	9861485	9861984	500	*	5760	Tfap2c-1	Tfap2c	Tfap2c	1	11.5221	9.01424	2.80886	0.435439	2.21388	38673	683233	9.03052
chr6	100186456	100187314	859	*	26661	Tead4-2_Tfap2c-1	Tfap2c_Tead4_Tead4	Tead4_Tfap2c	3	23.508	20.1419	49.2855	2.08389	2.21388	84049.7	23230.4	2.86535
chr7	142650633	142651132	500	*	32000	Tfap2c-1	Tfap2c	Tfap2c	1	0.959296	2.42174	2.68753	0.25919	2.20744	5239.3	4.47103e+06	105.201
chr9	24943727	24944226	500	*	36484	Cdx2-1	Cdx2	Cdx2	1	13.2088	33.439	38.2685	5.15269	2.20101	19244.3	3453.88	1.56198
chr15	67097125	67097717	593	*	60066	Tead4-2_Tfap2c-1	Tead4_Tfap2c_Tead4	Tead4_Tfap2c	3	22.0322	14.9228	3.2396	0.90198	2.20101	7869.51	13505	1.33441
chr6	91454514	91455026	513	*	26303	Tead4-2	Tead4_Tead4	Tead4	2	15.8126	4.24925	5.20519	0.590953	2.20101	45962.1	4141.71	1.22407
chr8	11263706	11264246	541	*	32349	Tead4_double-1_Tfap2c-1	Tfap2c_Tead4_double	Tead4_double_Tfap2c	2	15.296	11.4752	5.22339	2.38455	2.20101	29333.7	493380	3.37222
chr7	110659561	110660176	616	*	30737	Tead4-1_Tfap2c-3	Tfap2c_Tfap2c_Tead4_Tfap2c	Tead4_Tfap2c	4	21.7159	24.8901	10.0767	1.31668	2.20101	25674.3	860.125	0.355152
chr2	36033697	36034196	500	*	6910	Tfap2c-1	Tfap2c	Tfap2c	1	13.4196	12.2208	3.34273	1.1197	2.19457	53089.7	19978.6	5.28935
chr10	25061691	25062190	500	*	40789	Tead4-1	Tead4	Tead4	1	14.7373	1.2389	8.22639	0.611688	2.18813	14439.3	1220.06	0.672375
chr2	167067046	167067545	500	*	10743	Tfap2c-1	Tfap2c	Tfap2c	1	0.86442	2.34886	2.54193	0.487277	2.18813	6376.63	55325	66.4548
chr14	54575508	54576077	570	*	57250	Tead4_double-2_Tfap2c-1	Tfap2c_Tead4_double_Tead4_double	Tead4_double_Tfap2c	3	13.4828	5.02847	1.49846	2.12536	2.1817	14108.1	71829.9	6.47894
chr6	37617653	37618152	500	*	24795	Tead4_double-1	Tead4_double	Tead4_double	1	15.043	0.908151	2.61473	0.673893	2.17526	28127.9	1891.76	2.19643
chr3	159782272	159782771	500	*	15240	Tead4-1	Tead4	Tead4	1	19.9555	3.99138	47.7143	4.13667	2.17526	3227.85	0	0.220677
chr19	8705841	8706790	950	*	70116	Cdx2-2_Tfap2c-2	Cdx2_Tfap2c_Tfap2c_Cdx2	Cdx2_Tfap2c	4	2.00293	8.31351	6.91599	0.445806	2.17526	39771.1	513785	44.4354
chr5	31000034	31000604	571	*	20024	Tead4-3	Tead4_Tead4_Tead4	Tead4	3	25.0787	1.69858	4.17993	0.704996	2.17526	62251.5	4705.72	3.08948
chr8	11371336	11371898	563	*	32366	Gata3-1_Tead4-1_Tfap2c-1	Tfap2c_Gata3_Tead4	Gata3_Tead4_Tfap2c	3	19.323	13.3139	7.55906	31.5486	2.16883	138900	293076	6.52721
chr1	166964476	166965083	608	*	4430	Cdx2-1_Tead4-2_Tfap2c-1	Cdx2_Tead4_Tead4_Tfap2c	Cdx2_Tead4_Tfap2c	4	15.9285	36.4494	14.2688	2.02168	2.16883	18404.4	2456.72	0.441354
chr12	82247438	82248154	717	*	51133	Cdx2-2_Tead4-2	Tead4_Cdx2_Tead4_Cdx2	Cdx2_Tead4	4	23.255	16.8961	27.1968	8.34591	2.16883	71155.4	164818	3.96529
chr8	78502660	78503159	500	*	34016	Tead4-1	Tead4	Tead4	1	11.4588	7.51747	3.2032	0.850142	2.16239	11683.4	64273.8	7.05132
chr1	93672500	93673107	608	*	2600	Tead4-1_Tfap2c-1	Tead4_Tfap2c	Tead4_Tfap2c	2	19.6919	9.61407	13.2981	2.57116	2.16239	118983	29249.6	10.8373
chr4	86674089	86674590	502	*	16918	Tead4_double-2	Tead4_double_Tead4_double	Tead4_double	2	12.8503	3.12808	6.66119	1.1197	2.14952	82988.6	8347.44	2.47572
chr9	56107489	56107988	500	*	37500	Tead4_double-1	Tead4_double	Tead4_double	1	13.4828	1.80509	5.15666	1.21301	2.14952	46567.2	15653.1	4.98592
chr11	97776735	97777234	500	*	47780	Tead4-1	Tead4	Tead4	1	5.4079	1.35662	2.84526	0.539115	2.14952	15775.5	417797	71.5442
chr18	63736117	63736616	500	*	68969	Tead4_double-1	Tead4_double	Tead4_double	1	13.5777	6.65417	2.68753	4.1574	2.14952	5999.32	26638.7	0.496523
chr10	80766335	80766834	500	*	42322	Tfap2c-1	Tfap2c	Tfap2c	1	10.4363	4.41743	1.18907	0.435439	2.14308	44773.1	119633	2.13436
chr2	167828248	167828785	538	*	10822	Gata3-1_Tead4-1_Tfap2c-1	Gata3_Tfap2c_Tead4	Gata3_Tead4_Tfap2c	3	8.00116	31.9759	9.74912	1.67955	2.14308	124036	10665.8	10.0029
chr6	129231792	129232291	500	*	27598	Tead4-1	Tead4	Tead4	1	13.4934	9.47392	9.06966	20.393	2.14308	44369.4	7886.6	1.37578
chr16	33907498	33908038	541	*	63033	Cdx2-1_Gata3-1_Tead4-1	Cdx2_Tead4_Gata3	Cdx2_Gata3_Tead4	3	21.6843	21.6947	31.2433	14.1103	2.13665	27600.8	170648	2.85501
chr5	53541994	53542577	584	*	20705	Tead4_double-2_Tfap2c-1	Tfap2c_Tead4_double_Tead4_double	Tead4_double_Tfap2c	3	14.5054	16.9858	6.47919	8.78135	2.13021	18769.4	1252.09	0.43101
chr12	102326657	102327407	751	*	51703	Gata3-1_Tead4_double-2_Tfap2c-3	Tead4_double_Tead4_double_Tfap2c_Gata3_Tfap2c_Tfap2c	Gata3_Tead4_double_Tfap2c	6	23.4131	48.1208	16.1555	2.60227	2.13021	159400	575600	12.1407
chr8	125522970	125523866	897	*	35887	Cdx2-1_Tead4-3_Tfap2c-1	Cdx2_Tead4_Tead4_Tfap2c_Tead4	Cdx2_Tead4_Tfap2c	5	24.9101	12.0526	13.9655	1.21301	2.13021	92865.4	317779	7.58577
chr4	54979680	54980221	542	*	16317	Tead4-1_Tfap2c-1	Tead4_Tfap2c	Tead4_Tfap2c	2	7.31595	12.7758	5.12633	6.91518	2.13021	38766.4	122821	2.82398
chr1	170871357	170871969	613	*	4549	Tead4-1_Tead4_double-1	Tead4_double_Tead4	Tead4_Tead4_double	2	22.6541	2.46658	4.21026	0.839775	2.13021	42703.4	69761.8	6.91685
chr10	120050503	120051152	650	*	43607	Cdx2-2_Tead4-2	Cdx2_Tead4_Cdx2_Tead4	Cdx2_Tead4	4	24.267	6.62053	32.2868	4.95571	2.12378	30076.8	19752.3	0.955118
chr6	65022976	65023475	500	*	25509	Tead4-1	Tead4	Tead4	1	10.3414	19.1328	57.2268	2.64374	2.11734	103533	30916.6	5.77553
chr8	25503277	25503867	591	*	32782	Tead4-2_Tfap2c-1	Tfap2c_Tead4_Tead4	Tead4_Tfap2c	3	13.3669	8.14533	8.24459	16.6296	2.11091	12275.4	295.083	0.558589
chr10	60191341	60192355	1015	*	41499	Cdx2-1_Tead4-1_Tfap2c-4	Tfap2c_Tfap2c_Tead4_Tfap2c_Cdx2_Tfap2c	Cdx2_Tead4_Tfap2c	6	16.8984	3.4364	2.4206	0.870878	2.11091	13985.3	7394.12	1.81024
chr17	23587215	23587734	520	*	64818	Tead4-1_Tfap2c-1	Tfap2c_Tead4	Tead4_Tfap2c	2	16.4451	19.273	8.57219	7.99341	2.10447	68385.2	18115.2	5.78932
chr7	112772621	112773266	646	*	30897	Cdx2-1_Tead4-1_Tfap2c-1	Cdx2_Tfap2c_Tead4	Cdx2_Tead4_Tfap2c	3	13.1877	8.29669	23.9633	20.8285	2.10447	60608.8	177015	4.67904
chr13	34353129	34353683	555	*	53157	Cdx2-1_Tead4-1	Tead4_Cdx2	Cdx2_Tead4	2	20.4193	9.71497	14.3962	1.09896	2.10447	6379.5	351.452	0.382737
chr10	126905650	126906248	599	*	43908	Tead4-1_Tfap2c-1	Tfap2c_Tead4	Tead4_Tfap2c	2	10.3203	7.29884	4.58639	4.70689	2.09804	60787.6	63937.4	16.1508
chr15	97914214	97914753	540	*	61415	Tead4-2_Tfap2c-1	Tead4_Tead4_Tfap2c	Tead4_Tfap2c	3	12.9241	4.89392	1.82	0.798304	2.09804	11437.1	753.515	0.69996
chr3	61395274	61395886	613	*	12533	Tead4_double-1_Tfap2c-2	Tfap2c_Tead4_double_Tfap2c	Tead4_double_Tfap2c	3	17.3411	7.56232	4.22239	0.943451	2.09804	19452.9	2072.25	0.693064
chr10	127667671	127668284	614	*	43975	Tead4-1_Tead4_double-1	Tead4_Tead4_double	Tead4_Tead4_double	2	12.0597	3.627	3.03333	1.1197	2.09804	121718	56339.7	23.0504
chr18	11911505	11912129	625	*	67598	Tead4_double-1_Tfap2c-2	Tfap2c_Tead4_double_Tfap2c	Tead4_double_Tfap2c	3	17.9842	5.25831	3.82806	0.528747	2.09804	12325.5	4523.65	1.20338
chr5	134944135	134944721	587	*	23175	Tead4-2	Tead4_Tead4	Tead4	2	4.04802	1.56404	2.22646	0.90198	2.0916	38757.7	234497	60.4724
chr7	116444487	116444986	500	*	31042	Tead4-1	Tead4	Tead4	1	10.8263	3.49806	4.58033	12.4515	2.0916	42673.1	35814.1	7.30993
chr16	97665417	97665994	578	*	64308	Tead4-1_Tfap2c-1	Tead4_Tfap2c	Tead4_Tfap2c	2	5.22869	9.85512	5.40539	0.704996	2.0916	25388.3	1951.96	1.19993
chr2	168820206	168821090	885	*	10923	Tead4-1_Tfap2c-1	Tead4_Tfap2c	Tead4_Tfap2c	2	15.7177	8.32472	10.101	3.81527	2.08516	62535.6	7561.28	8.10299
chr13	43032233	43032732	500	*	53520	Tfap2c-1	Tfap2c	Tfap2c	1	9.19237	8.63865	10.4771	1.1197	2.08516	83213.1	6325.99	2.09988
chr6	114404104	114404658	555	*	26937	Tead4-1_Tfap2c-1	Tead4_Tfap2c	Tead4_Tfap2c	2	12.1757	25.4002	7.46199	1.07823	2.07873	102863	150596	5.44107
chr2	148521744	148522301	558	*	9853	Gata3-1_Tead4-1_Tfap2c-3	Gata3_Tfap2c_Tead4_Tfap2c_Tfap2c	Gata3_Tead4_Tfap2c	5	10.3836	14.5641	6.50346	2.9755	2.07873	34476.9	1862.42	1.21028
chr9	78503424	78503923	500	*	38674	Tead4-1	Tead4	Tead4	1	14.537	1.67616	3.43373	4.30255	2.07229	133550	38613.9	15.1578
chr14	7851792	7852362	571	*	56067	Tead4_double-1_Tfap2c-1	Tead4_double_Tfap2c	Tead4_double_Tfap2c	2	11.9754	12.2769	7.46806	1.05749	2.06586	52677.8	450815	8.0823
chr14	99324431	99325168	738	*	58410	Cdx2-1_Tead4-1_Tead4_double-1_Tfap2c-1	Tfap2c_Tead4_double_Cdx2_Tead4	Cdx2_Tead4_Tead4_double_Tfap2c	4	16.5189	6.32903	20.9603	7.77569	2.06586	104107	46698.4	5.4652
chr9	67208245	67208818	574	*	38244	Tfap2c-2	Tfap2c_Tfap2c	Tfap2c	2	36.7589	11.7387	4.68346	0.850142	2.05942	64595.4	11122.6	1.99299
chr19	53023028	53023669	642	*	71504	Gata3-1_Tead4-1_Tfap2c-1	Gata3_Tfap2c_Tead4	Gata3_Tead4_Tfap2c	3	16.4662	18.6283	9.42152	8.03488	2.05299	37767.1	119452	3.22395
chr14	12057708	12058207	500	*	56197	Tfap2c-1	Tfap2c	Tfap2c	1	12.3127	6.41312	3.71886	0.922716	2.05299	3375.58	9181.92	0.220677
chr6	47328112	47328611	500	*	24992	Tead4-1	Tead4	Tead4	1	24.9522	2.39931	13.7107	2.44675	2.04655	25595.6	1542.94	2.16539
chr2	126677216	126677813	598	*	9109	Tead4_double-2_Tfap2c-1	Tfap2c_Tead4_double_Tead4_double	Tead4_double_Tfap2c	3	13.8834	28.3153	6.58839	1.37889	2.04655	47689.6	217515	12.5958
chr19	44393696	44394208	513	*	71266	Tead4-1_Tfap2c-1	Tfap2c_Tead4	Tead4_Tfap2c	2	15.9602	14.2277	5.59953	0.653158	2.04011	43957.3	43951.3	10.9821
chr14	7809209	7809726	518	*	56059	Tead4-1_Tfap2c-1	Tfap2c_Tead4	Tead4_Tfap2c	2	12.2495	7.91549	6.53986	6.02357	2.03368	51820.6	7495.08	2.92052
chr16	29734745	29735393	649	*	62702	Tead4-2_Tfap2c-1	Tfap2c_Tead4_Tead4	Tead4_Tfap2c	3	18.1528	11.3855	17.3082	1.20264	2.02724	72762.9	11132.5	4.60663
chr11	101063879	101064567	689	*	48009	Cdx2-1_Tead4-1_Tfap2c-1	Tfap2c_Cdx2_Tead4	Cdx2_Tead4_Tfap2c	3	15.0219	7.28763	21.8521	1.0886	2.02724	88585	90582.7	7.84093
chr11	98031061	98031560	500	*	47810	Tfap2c-1	Tfap2c	Tfap2c	1	0.853879	1.31738	2.35386	0.497644	2.02724	12405.4	284302	74.8268
chr1	56953569	56954155	587	*	1151	Tead4-2	Tead4_Tead4	Tead4	2	13.0928	6.25055	9.64599	13.9237	2.02081	97917.5	181495	7.89955
chr4	48185144	48185770	627	*	16189	Tfap2c-3	Tfap2c_Tfap2c_Tfap2c	Tfap2c	3	6.07203	30.6137	5.02926	0.881245	2.02081	14944.6	30395	2.13781
chr4	114601534	114602033	500	*	17698	Tead4-1	Tead4	Tead4	1	14.7689	13.6111	5.27799	0.943451	2.02081	24713.6	6059.72	1.58267
chr13	93989973	93990641	669	*	55212	Tead4-1_Tfap2c-1	Tead4_Tfap2c	Tead4_Tfap2c	2	13.0717	27.7378	19.6135	8.01415	2.01437	155392	75610.5	15.1405
chr19	9064758	9065270	513	*	70144	Cdx2-1_Tfap2c-1	Tfap2c_Cdx2	Cdx2_Tfap2c	2	12.3549	10.0345	23.484	3.33836	2.01437	101301	26493.2	3.36532
chr5	135975774	135976466	693	*	23266	Tead4-1_Tfap2c-1	Tead4_Tfap2c	Tead4_Tfap2c	2	22.6541	9.42907	11.0838	24.4675	2.01437	149259	8070.3	6.69962
chr9	102763378	102764228	851	*	39181	Gata3-1_Tead4_double-1	Tead4_double_Gata3	Gata3_Tead4_double	2	27.0184	13.0056	9.02719	1.01602	2.01437	52321.3	3311.98	1.55508
chr10	68008143	68008739	597	*	41818	Cdx2-1_Gata3-1_Tead4-1	Cdx2_Gata3_Tead4	Cdx2_Gata3_Tead4	3	14.6846	1.16042	9.92505	2.36381	2.01437	38206.6	6084.41	0.903397
chr10	81358163	81358804	642	*	42378	Tead4-1_Tfap2c-3	Tfap2c_Tfap2c_Tfap2c_Tead4	Tead4_Tfap2c	4	16.8984	15.618	2.5116	0.590953	2.01437	29909.9	124398	5.80312
chr16	32859096	32859595	500	*	62950	Tead4-1	Tead4	Tead4	1	29.7065	3.92411	9.82799	0.777569	2.01437	79306.8	60037.1	6.30998
chr10	108530997	108531667	671	*	43167	Gata3-1_Tead4-2	Tead4_Gata3_Tead4	Gata3_Tead4	3	12.3443	13.3924	20.2505	26.6654	2.01437	34590.6	3164.87	1.88955
chr7	6913585	6914163	579	*	28347	Tead4-1_Tfap2c-2	Tfap2c_Tfap2c_Tead4	Tead4_Tfap2c	3	11.2058	39.8185	12.2061	2.50896	2.00794	39067.3	4092.68	2.13436
chr11	84079825	84081147	1323	*	47069	Cdx2-2_Tead4-1_Tfap2c-1	Cdx2_Cdx2_Tead4_Tfap2c	Cdx2_Tead4_Tfap2c	4	38.0556	1.68176	10.9746	0.642791	2.00794	41112.1	75793.3	4.23424
chr1	133692073	133692732	660	*	3358	Tfap2c-3	Tfap2c_Tfap2c_Tfap2c	Tfap2c	3	8.05387	38.731	15.5488	6.79077	2.0015	124839	17698.6	3.61703
chr5	29131642	29132211	570	*	19929	Tead4-1_Tfap2c-1	Tfap2c_Tead4	Tead4_Tfap2c	2	12.376	4.8659	3.24566	1.54477	2.0015	6324.58	943.825	0.275846
chr1	72244508	72245083	576	*	1591	Cdx2-1_Tfap2c-1	Tfap2c_Cdx2	Cdx2_Tfap2c	2	1.83426	1.16602	3.82806	0.850142	1.99506	13061.4	508884	72.6958
chr9	116234065	116234631	567	*	39796	Tead4-3	Tead4_Tead4_Tead4	Tead4	3	6.75724	1.01466	1.15267	0.445806	1.99506	2952.11	527.651	0.141371
chr11	75687418	75688089	672	*	46579	Gata3-1_Tead4-1_Tfap2c-1	Tfap2c_Gata3_Tead4	Gata3_Tead4_Tfap2c	3	9.12912	10.6568	10.0403	3.7427	1.99506	65920.6	206947	5.03075
chr6	55437812	55438442	631	*	25377	Gata3-1_Tfap2c-2	Gata3_Tfap2c_Tfap2c	Gata3_Tfap2c	3	15.2011	7.76413	9.03326	2.79925	1.99506	14533.4	1572.52	0.50342
chr2	158231004	158231625	622	*	10345	Tead4-2_Tfap2c-2	Tfap2c_Tfap2c_Tead4_Tead4	Tead4_Tfap2c	4	11.9227	18.2695	5.98173	0.943451	1.99506	25911.8	3033.45	1.65853
chr2	27649753	27650386	634	*	6292	Tead4-1_Tfap2c-3	Tfap2c_Tead4_Tfap2c_Tfap2c	Tead4_Tfap2c	4	11.3745	19.0936	5.85433	0.964186	1.99506	37878.6	1809.35	3.86185
chr15	98992793	98993554	762	*	61482	Tead4-1_Tfap2c-2	Tfap2c_Tead4_Tfap2c	Tead4_Tfap2c	3	11.7224	8.36956	4.97466	0.839775	1.98219	63964.5	19309.9	6.83754
chr2	155878831	155879330	500	*	10185	Tead4_double-1	Tead4_double	Tead4_double	1	10.6471	5.348	6.23046	0.891613	1.98219	54042.2	80608.5	6.75823
chrX	101622487	101622986	500	*	72863	Tead4-1	Tead4	Tead4	1	16.1815	26.7792	26.1837	7.4854	1.98219	68818.1	8726.75	3.9446
chr11	94927903	94928418	516	*	47538	Tead4-1_Tfap2c-1	Tfap2c_Tead4	Tead4_Tfap2c	2	14.6108	12.1367	2.9484	0.787937	1.98219	48912.1	6512.85	5.53072
chr5	137584904	137585458	555	*	23393	Tead4-1_Tfap2c-2	Tfap2c_Tead4_Tfap2c	Tead4_Tfap2c	3	12.1862	9.94481	1.77753	15.0226	1.97576	3476.01	216.087	0.0930981
chr7	130253373	130254032	660	*	31556	Tead4-1_Tfap2c-2	Tfap2c_Tead4_Tfap2c	Tead4_Tfap2c	3	7.87466	21.4593	16.6954	17.8012	1.97576	66953.3	403839	6.30998
chr7	84329200	84329744	545	*	30092	Tead4-1_Tead4_double-1_Tfap2c-1	Tead4_Tead4_double_Tfap2c	Tead4_Tead4_double_Tfap2c	3	10.1728	3.90169	2.21433	0.839775	1.97576	3486.64	1859.81	0.317223
chr5	115062411	115062963	553	*	22212	Tead4-2	Tead4_Tead4	Tead4	2	16.0867	7.55671	19.4679	18.1744	1.97576	14487.3	97689.3	1.91024
chr14	54875626	54876213	588	*	57283	Tead4-1_Tfap2c-2	Tfap2c_Tfap2c_Tead4	Tead4_Tfap2c	3	16.8667	41.6124	7.20112	1.1197	1.96932	138978	368427	23.5711
chr17	36264483	36264991	509	*	65578	Tead4-1_Tfap2c-1	Tfap2c_Tead4	Tead4_Tfap2c	2	8.96046	7.20915	3.9312	0.767202	1.96932	98824.5	172691	4.46871
chr5	44079253	44079801	549	*	20558	Cdx2-1_Tead4-1_Tfap2c-1	Cdx2_Tead4_Tfap2c	Cdx2_Tead4_Tfap2c	3	9.50862	4.89392	24.297	0.580585	1.96932	4849.06	12991.6	0.544796
chr1	161962362	161962899	538	*	4249	Tead4-2_Tfap2c-1	Tead4_Tead4_Tfap2c	Tead4_Tfap2c	3	6.58857	28.5619	2.34173	0.60132	1.96289	9593.18	65.4819	0.231021
chr4	100398002	100398518	517	*	17218	Tead4_double-1_Tfap2c-1	Tead4_double_Tfap2c	Tead4_double_Tfap2c	2	9.0975	4.28288	2.3114	0.290293	1.96289	10459.3	1816.54	0.379289
chr7	83640965	83641681	717	*	30067	Tead4_double-1_Tfap2c-2	Tfap2c_Tfap2c_Tead4_double	Tead4_double_Tfap2c	3	37.8658	19.9121	4.98073	1.35815	1.96289	28009.1	49833	2.04471
chr7	80828041	80828584	544	*	29957	Tead4-1_Tfap2c-1	Tead4_Tfap2c	Tead4_Tfap2c	2	20.472	6.47478	4.74413	0.891613	1.95645	97683.1	18656.8	7.81679
chr9	71769610	71770327	718	*	38456	Cdx2-1_Tead4_double-1_Tfap2c-2	Tfap2c_Tfap2c_Tead4_double_Cdx2	Cdx2_Tead4_double_Tfap2c	4	12.9768	9.2609	8.69959	1.21301	1.95645	15545.5	50895.3	3.37222
chr6	54475832	54476358	527	*	25324	Cdx2-1_Tead4-1_Tfap2c-1	Cdx2_Tfap2c_Tead4	Cdx2_Tead4_Tfap2c	3	11.1637	5.79086	6.50953	1.54477	1.95645	19609	82060	1.95161
chr15	86081582	86082140	559	*	61032	Tead4-1_Tfap2c-1	Tead4_Tfap2c	Tead4_Tfap2c	2	13.135	16.9073	3.822	0.653158	1.95645	56564.7	261625	6.35136
chr15	83156650	83157368	719	*	60828	Cdx2-1_Tead4-2	Cdx2_Tead4_Tead4	Cdx2_Tead4	3	29.7382	3.38034	10.1131	1.27521	1.95001	60501.5	376815	9.83392
chr16	13148069	13148609	541	*	62142	Tead4-1_Tfap2c-2	Tead4_Tfap2c_Tfap2c	Tead4_Tfap2c	3	12.6711	19.671	6.41853	0.715364	1.95001	37211	48935.1	3.30671
chr2	155886680	155887308	629	*	10186	Cdx2-1_Tead4-1_Tfap2c-1	Cdx2_Tead4_Tfap2c	Cdx2_Tead4_Tfap2c	3	19.9344	2.70764	5.79973	6.56268	1.95001	45918	105359	3.75496
chr2	72289010	72289607	598	*	7669	Cdx2-1_Tead4-1	Tead4_Cdx2	Cdx2_Tead4	2	16.0972	9.6421	40.04	13.1357	1.95001	32465.7	113676	5.72381
chr7	114171639	114172189	551	*	30977	Tead4-1_Tfap2c-1	Tfap2c_Tead4	Tead4_Tfap2c	2	18.6061	3.69987	3.913	1.32705	1.95001	71429.3	5674.06	5.18591
chr13	89423448	89424044	597	*	55063	Cdx2-1_Tead4-1_Tfap2c-1	Tfap2c_Tead4_Cdx2	Cdx2_Tead4_Tfap2c	3	9.49808	2.68521	9.26379	4.80019	1.95001	2387.04	0	0.0344808
chr1	135668162	135668777	616	*	3491	Tead4-1_Tfap2c-2	Tfap2c_Tfap2c_Tead4	Tead4_Tfap2c	3	20.7883	23.141	6.13339	0.974553	1.94358	37298.8	51307.5	3.38601
chr11	106082142	106082694	553	*	48327	Tead4-3_Tfap2c-1	Tead4_Tead4_Tfap2c_Tead4	Tead4_Tfap2c	4	10.099	6.61493	1.456	0.508012	1.94358	17547.9	8570.12	2.6895
chr17	70985659	70986287	629	*	66540	Cdx2-2_Tead4-2	Tead4_Cdx2_Tead4_Cdx2	Cdx2_Tead4	4	19.7973	7.66322	18.2303	8.70878	1.93714	53186.6	275370	14.8095
chr3	115834796	115835295	500	*	14175	Tead4-1	Tead4	Tead4	1	3.17306	7.04658	13.1586	1.16117	1.93714	62603.3	6467.09	1.37234
chr6	91681748	91682336	589	*	26319	Tead4-1_Tfap2c-2	Tfap2c_Tead4_Tfap2c	Tead4_Tfap2c	3	11.617	21.4088	5.76333	0.995289	1.93714	78707.2	7333.84	3.43084
chr8	122635707	122636444	738	*	35666	Cdx2-1_Tead4-2_Tfap2c-1	Tead4_Cdx2_Tead4_Tfap2c	Cdx2_Tead4_Tfap2c	4	13.7569	33.4614	22.2768	6.62489	1.93714	73313.7	281919	12.2131
chr3	51359128	51359627	500	*	12202	Cdx2-1	Cdx2	Cdx2	1	1.0858	1.93963	3.9676	1.01602	1.93714	30517.9	16318.8	3.69289
chr12	86798685	86799263	579	*	51412	Tead4-1_Tfap2c-1	Tead4_Tfap2c	Tead4_Tfap2c	2	9.983	20.6969	2.1294	0.673893	1.93071	36723	7525.98	2.50331
chr7	107691430	107691949	520	*	30629	Cdx2-1_Tead4_double-1	Tead4_double_Cdx2	Cdx2_Tead4_double	2	6.8732	3.2514	4.93826	7.164	1.93071	20663.7	33159.5	2.22401
chr3	27760925	27761513	589	*	11749	Cdx2-1_Tead4_double-2_Tfap2c-1	Tfap2c_Cdx2_Tead4_double_Tead4_double	Cdx2_Tead4_double_Tfap2c	4	21.9795	11.3519	12.0787	1.13007	1.93071	13525.7	452.25	0.296535
chr2	35672733	35673330	598	*	6880	Cdx2-1_Tead4-2_Tfap2c-1	Tead4_Tead4_Tfap2c_Cdx2	Cdx2_Tead4_Tfap2c	4	16.3291	6.14964	6.27293	0.829407	1.92427	30849.7	52641	1.65508
chr6	47559100	47559731	632	*	25012	Tead4-1_Tfap2c-2	Tfap2c_Tfap2c_Tead4	Tead4_Tfap2c	3	20.9042	33.3493	13.8381	2.38455	1.92427	37109	177791	2.63433
chr2	35509130	35509629	500	*	6864	Tead4-1	Tead4	Tead4	1	17.9104	1.83312	4.47719	2.72668	1.92427	40304.9	2139.43	0.841331
chr11	76017410	76017909	500	*	46611	Tead4-1	Tead4	Tead4	1	17.1408	13.7456	10.9018	2.84072	1.92427	4337.27	2009.23	0.517212
chr10	80158330	80159081	752	*	42275	Tead4-1_Tfap2c-1	Tfap2c_Tead4	Tead4_Tfap2c	2	2.40351	7.92109	1.8564	0.393968	1.91784	93115.5	308617	42.8182
chr15	102015970	102016588	619	*	61699	Cdx2-1_Gata3-1_Tead4-1_Tfap2c-1	Tead4_Cdx2_Gata3_Tfap2c	Cdx2_Gata3_Tead4_Tfap2c	4	11.87	19.7158	26.8207	9.16495	1.91784	129626	88592.8	29.4018
chr10	128904544	128905276	733	*	44065	Gata3-1_Tead4-1_Tfap2c-1	Gata3_Tfap2c_Tead4	Gata3_Tead4_Tfap2c	3	14.1891	29.442	22.6165	17.8115	1.9114	76222.1	43048.4	4.55146
chr14	54938164	54938719	556	*	57291	Tead4-2_Tfap2c-1	Tfap2c_Tead4_Tead4	Tead4_Tfap2c	3	16.4556	12.4394	4.91399	3.05844	1.9114	149920	220227	17.0783
chr10	108432130	108432815	686	*	43160	Cdx2-1_Tead4-1_Tead4_double-2	Cdx2_Tead4_double_Tead4_double_Tead4	Cdx2_Tead4_Tead4_double	4	11.4799	0.852092	3.731	0.715364	1.9114	13343.2	2656.8	0.596518
chr2	165041868	165042599	732	*	10570	Tead4-1_Tead4_double-1_Tfap2c-1	Tfap2c_Tead4_Tead4_double	Tead4_Tead4_double_Tfap2c	3	14.4316	30.524	19.5346	10.5749	1.9114	50530.2	13283.8	3.54463
chr16	17243582	17244134	553	*	62256	Tead4-1_Tfap2c-1	Tfap2c_Tead4	Tead4_Tfap2c	2	14.7057	21.5602	9.08786	3.56645	1.90496	100937	321699	6.75823
chr7	127753222	127753783	562	*	31472	Tead4-1_Tfap2c-2	Tead4_Tfap2c_Tfap2c	Tead4_Tfap2c	3	17.1935	25.8375	5.35079	12.3685	1.90496	110745	258040	7.10994
chr3	104583162	104583672	511	*	13907	Tead4_double-2_Tfap2c-1	Tfap2c_Tead4_double_Tead4_double	Tead4_double_Tfap2c	3	17.2146	2.02933	4.38013	3.87748	1.90496	3274.66	53.1362	0.103442
chr11	85574304	85574932	629	*	47153	Cdx2-2_Tead4_double-2	Cdx2_Tead4_double_Tead4_double_Cdx2	Cdx2_Tead4_double	4	11.5115	1.28374	7.12832	1.16117	1.90496	8736.09	10509.6	0.675823
chr7	46957631	46958149	519	*	29216	Tead4-1_Tfap2c-1	Tead4_Tfap2c	Tead4_Tfap2c	2	11.8278	13.8521	3.3306	0.90198	1.90496	61385.7	171522	10.2132
chr19	23094987	23095486	500	*	70495	Cdx2-1	Cdx2	Cdx2	1	17.7206	3.79517	14.8512	5.00755	1.90496	22548.1	1473.71	0.227573
chr19	32291842	32292394	553	*	70791	Gata3-1_Tead4-1_Tfap2c-1	Tead4_Gata3_Tfap2c	Gata3_Tead4_Tfap2c	3	14.2419	16.2458	7.90486	16.5985	1.89853	30563.5	52113.7	1.82403
chr17	79598544	79599060	517	*	66792	Tead4-2	Tead4_Tead4	Tead4	2	12.6711	4.72014	4.60459	0.642791	1.89853	20212.1	1389.88	0.482731
chr18	61747432	61747931	500	*	68875	Tfap2c-1	Tfap2c	Tfap2c	1	19.4389	7.42217	1.6562	0.55985	1.89209	43043.3	108894	3.02397
chr4	117149430	117150002	573	*	17811	Cdx2-1_Tead4-2	Tead4_Tead4_Cdx2	Cdx2_Tead4	3	3.51039	0.655887	1.89886	4.52027	1.89209	16996.2	394853	58.738
chr15	58164868	58165539	672	*	59788	Cdx2-2_Gata3-1_Tead4-1	Cdx2_Cdx2_Tead4_Gata3	Cdx2_Gata3_Tead4	4	19.6708	8.67228	27.3546	4.68615	1.89209	77234.4	22795.5	9.66496
chr2	152806028	152806527	500	*	9996	Tead4-1	Tead4	Tead4	1	9.80379	22.5244	14.9179	0.964186	1.88566	118042	555072	12.9303
chr4	105195221	105195808	588	*	17356	Cdx2-1_Tead4_double-1_Tfap2c-1	Tfap2c_Tead4_double_Cdx2	Cdx2_Tead4_double_Tfap2c	3	9.69837	11.3519	5.52673	0.798304	1.88566	49087.5	57658.9	3.38946
chr18	70628527	70629026	500	*	69248	Tfap2c-1	Tfap2c	Tfap2c	1	12.4392	5.348	2.8574	1.06786	1.88566	9279.07	86269.5	3.57221
chr3	101399742	101400241	500	*	13729	Tead4-1	Tead4	Tead4	1	17.4571	14.0932	7.32852	9.55892	1.88566	61519.8	151097	3.77909
chr2	173010072	173010872	801	*	11127	Cdx2-1_Tead4-1_Tfap2c-1	Tead4_Tfap2c_Cdx2	Cdx2_Tead4_Tfap2c	3	6.20907	16.9914	22.9016	2.41565	1.88566	105906	470342	17.93
chr15	57975572	57976594	1023	*	59779	Cdx2-1_Tead4-1_Tfap2c-1	Tfap2c_Tead4_Cdx2	Cdx2_Tead4_Tfap2c	3	12.9768	5.12377	6.38819	1.19227	1.88566	72898.7	11020.3	7.2651
chr10	127322285	127322879	595	*	43941	Gata3-1_Tead4-1	Gata3_Tead4	Gata3_Tead4	2	10.4363	10.539	6.57019	2.45712	1.87279	309434	234742	38.6943
chr2	32965045	32965620	576	*	6682	Cdx2-1_Tfap2c-1	Cdx2_Tfap2c	Cdx2_Tfap2c	2	1.26501	3.08323	4.28306	0.414704	1.87279	14834.1	346894	76.0405
chr17	31574518	31575055	538	*	65362	Tead4-2	Tead4_Tead4	Tead4	2	18.564	11.6882	8.22639	1.28558	1.87279	12217.5	48051.7	1.88265
chr11	99076784	99077425	642	*	47883	Tead4-1_Tfap2c-1	Tead4_Tfap2c	Tead4_Tfap2c	2	23.3394	50.0941	31.1341	16.4637	1.87279	55627.9	168396	5.25832
chr2	173159082	173159897	816	*	11141	Cdx2-2_Tfap2c-2	Tfap2c_Cdx2_Tfap2c_Cdx2	Cdx2_Tfap2c	4	5.56602	5.66753	3.67033	0.922716	1.86635	4735.78	896.254	0.406873
chr3	145827580	145828224	645	*	14932	Cdx2-2_Tead4-2_Tfap2c-1	Tfap2c_Tead4_Tead4_Cdx2_Cdx2	Cdx2_Tead4_Tfap2c	5	15.7915	6.42993	20.5842	1.07823	1.86635	19376.6	82416	1.51715
chr6	88124566	88125065	500	*	26117	Tfap2c-1	Tfap2c	Tfap2c	1	8.27524	7.09143	2.68146	0.611688	1.85991	48030.2	5090.92	3.55842
chr7	139283886	139284385	500	*	31826	Tfap2c-1	Tfap2c	Tfap2c	1	12.3654	17.7314	15.5064	1.00566	1.85991	126221	37530	7.06167
chr6	115804480	115804979	500	*	27019	Tfap2c-1	Tfap2c	Tfap2c	1	0.874962	1.68176	2.1294	0.590953	1.85991	8121.43	577936	48.6076
chr2	173261475	173262011	537	*	11147	Cdx2-1_Tead4-1	Tead4_Cdx2	Cdx2_Tead4	2	11.385	6.74947	14.1656	1.8558	1.85348	75358.8	511971	8.08919
chr4	118331675	118332280	606	*	17911	Tfap2c-2	Tfap2c_Tfap2c	Tfap2c	2	17.32	18.6003	24.3516	1.87653	1.85348	40513.8	1272.71	2.48606
chr6	91576998	91577639	642	*	26309	Cdx2-1_Tead4-1_Tfap2c-2	Tead4_Tfap2c_Tfap2c_Cdx2	Cdx2_Tead4_Tfap2c	4	11.3113	32.3739	32.6204	3.83601	1.85348	19484.1	978.464	2.23091
chr9	67008290	67009104	815	*	38221	Cdx2-1_Tead4-1	Tead4_Cdx2	Cdx2_Tead4	2	40.4591	19.2786	19.389	3.33836	1.84704	60352.2	40571.4	7.52716
chr19	6277792	6278896	1105	*	70016	Tead4-1_Tfap2c-5	Tfap2c_Tfap2c_Tfap2c_Tfap2c_Tead4_Tfap2c	Tead4_Tfap2c	6	14.2946	29.0384	12.7157	3.88785	1.84704	71885.4	480586	39.0185
chr13	111510763	111511262	500	*	55827	Tead4-1	Tead4	Tead4	1	9.44537	24.0099	14.6206	18.8172	1.84704	135961	55665.5	12.8544
chr16	55555459	55556015	557	*	63533	Gata3-1_Tead4-1	Gata3_Tead4	Gata3_Tead4	2	14.147	2.74688	7.59546	11.9435	1.84704	95383.9	12818.1	4.82731
chr13	90796735	90798078	1344	*	55092	Cdx2-1_Tead4-2_Tfap2c-2	Tfap2c_Tead4_Tead4_Tfap2c_Cdx2	Cdx2_Tead4_Tfap2c	5	18.6588	6.06555	5.72086	1.19227	1.84704	51706.1	1617.53	1.62405
chr11	48807283	48807991	709	*	45193	Tead4-1_Tfap2c-1	Tfap2c_Tead4	Tead4_Tfap2c	2	3.55256	0.790428	2.02626	0.425071	1.84061	8652.44	538332	107.608
chr1	23966133	23966701	569	*	310	Tead4-2_Tfap2c-1	Tfap2c_Tead4_Tead4	Tead4_Tfap2c	3	6.86265	7.59035	3.4034	1.22338	1.83417	6243.06	462.343	0.134475
chr13	58633200	58633880	681	*	54412	Cdx2-2_Gata3-1_Tead4-1_Tfap2c-1	Cdx2_Gata3_Tead4_Tfap2c_Cdx2	Cdx2_Gata3_Tead4_Tfap2c	5	14.5792	17.3221	21.1544	12.0679	1.83417	49212	7341.33	3.87909
chr10	83914557	83915402	846	*	42449	Cdx2-1_Tead4-1_Tfap2c-1	Cdx2_Tead4_Tfap2c	Cdx2_Tead4_Tfap2c	3	14.7479	5.86935	40.3858	26.5825	1.83417	6783.25	347.578	0.258606
chr5	76939632	76940279	648	*	21218	Tead4_double-1_Tfap2c-2	Tead4_double_Tfap2c_Tfap2c	Tead4_double_Tfap2c	3	16.424	10.2083	4.76839	4.39586	1.82774	47023.5	191568	2.49986
chr10	17697707	17698206	500	*	40533	Tfap2c-1	Tfap2c	Tfap2c	1	19.2175	9.49634	9.43366	1.62771	1.82774	49849.4	7475.17	6.30998
chr6	108688181	108688852	672	*	26828	Tead4-1_Tfap2c-2	Tead4_Tfap2c_Tfap2c	Tead4_Tfap2c	3	9.97246	55.9746	13.65	2.18756	1.8213	96122	13751.2	2.46193
chr3	52451251	52452219	969	*	12291	Gata3-1_Tfap2c-3	Tfap2c_Gata3_Tfap2c_Tfap2c	Gata3_Tfap2c	4	25.1736	39.3532	16.3254	20.279	1.8213	14286.7	1931.46	0.693064
chr18	75498611	75499627	1017	*	69403	Cdx2-2_Gata3-1_Tead4-2_Tfap2c-2	Cdx2_Tfap2c_Tead4_Tfap2c_Gata3_Cdx2_Tead4	Cdx2_Gata3_Tead4_Tfap2c	7	26.8814	33.4614	93.6814	5.11122	1.8213	100236	45932.4	8.64778
chr5	145129943	145130671	729	*	23809	Tead4-1_Tfap2c-1	Tfap2c_Tead4	Tead4_Tfap2c	2	0.959296	1.69858	0.740132	0.25919	1.81486	9789.12	433083	27.3777
chr3	122985751	122986273	523	*	14391	Tead4-2_Tfap2c-1	Tead4_Tfap2c_Tead4	Tead4_Tfap2c	3	11.7856	6.36266	3.20926	1.1508	1.80843	32932.7	83218.6	9.67531
chr19	5809999	5810870	872	*	69978	Tead4-2_Tfap2c-2	Tead4_Tead4_Tfap2c_Tfap2c	Tead4_Tfap2c	4	29.4852	40.138	12.6672	1.09896	1.80843	172604	120038	38.8426
chr2	25264808	25265474	667	*	6159	Tead4-1_Tead4_double-1_Tfap2c-2	Tfap2c_Tfap2c_Tead4_double_Tead4	Tead4_Tead4_double_Tfap2c	4	17.8787	27.9116	4.34979	0.704996	1.80843	37717.1	115134	6.93409
chr12	76895532	76896387	856	*	50856	Cdx2-1_Gata3-1_Tead4-1_Tfap2c-1	Gata3_Tead4_Tfap2c_Cdx2	Cdx2_Gata3_Tead4_Tfap2c	4	12.6606	42.8008	32.5962	10.8652	1.80843	36057.8	48005.6	2.56537
chr11	95989816	95990357	542	*	47630	Tead4-1_Tfap2c-1	Tead4_Tfap2c	Tead4_Tfap2c	2	13.8729	11.5369	3.31846	0.964186	1.80843	74709.2	430942	5.70312
chr4	64023870	64024473	604	*	16713	Cdx2-2_Tead4-2	Cdx2_Tead4_Cdx2_Tead4	Cdx2_Tead4	4	12.9452	4.09229	10.9139	2.78888	1.80199	21675.7	755.225	0.186196
chr10	60828055	60828670	616	*	41563	Cdx2-1_Tead4-1_Tfap2c-1	Tfap2c_Cdx2_Tead4	Cdx2_Tead4_Tfap2c	3	16.0129	4.94438	4.98679	0.642791	1.80199	39949.9	638042	15.5164
chr4	46622956	46623455	500	*	16116	Tead4-1	Tead4	Tead4	1	9.61404	9.84951	3.37913	0.777569	1.80199	51478.4	314212	7.84783
chr6	34887129	34887645	517	*	24718	Tead4_double-2_Tfap2c-1	Tead4_double_Tead4_double_Tfap2c	Tead4_double_Tfap2c	3	15.1274	18.9815	9.20312	2.58153	1.80199	35651.2	66825.1	3.6722
chr15	88867998	88868527	530	*	61097	Tead4-1_Tfap2c-1	Tfap2c_Tead4	Tead4_Tfap2c	2	11.1531	17.6136	5.88466	1.26485	1.79556	124029	22952.4	24.4469
chr19	8887176	8887761	586	*	70124	Cdx2-1_Tead4-1_Tfap2c-1	Tfap2c_Cdx2_Tead4	Cdx2_Tead4_Tfap2c	3	1.65505	3.442	2.69966	0.362866	1.79556	42591.4	656734	60.0483
chr15	77798689	77799188	500	*	60428	Cdx2-1	Cdx2	Cdx2	1	19.0594	10.7296	9.13639	0.984921	1.78912	171648	610422	37.0703
chr5	137078629	137079169	541	*	23363	Tead4-1_Tfap2c-1	Tead4_Tfap2c	Tead4_Tfap2c	2	11.7013	29.5037	7.65612	1.23374	1.78912	145393	48209.5	16.5956
chr5	77394018	77394575	558	*	21248	Gata3-1_Tead4_double-1_Tfap2c-1	Tfap2c_Gata3_Tead4_double	Gata3_Tead4_double_Tfap2c	3	8.21199	4.42303	5.68446	5.15269	1.78912	9573.87	889.758	0.379289
chr15	101182407	101183034	628	*	61651	Cdx2-1_Tead4-1	Tead4_Cdx2	Cdx2_Tead4	2	17.4571	6.17206	70.628	5.76438	1.78912	16256.3	49220.2	2.45503
chr3	87910339	87910915	577	*	13083	Tead4-1_Tfap2c-2	Tfap2c_Tfap2c_Tead4	Tead4_Tfap2c	3	4.87027	10.8025	5.56313	0.570217	1.77625	101752	207293	11.6649
chr11	106706130	106706728	599	*	48366	Gata3-1_Tfap2c-2	Tfap2c_Tfap2c_Gata3	Gata3_Tfap2c	3	20.0925	7.66883	2.90593	3.37983	1.77625	44812.1	129138	2.17229
chr11	22629469	22630057	589	*	44657	Cdx2-1_Tfap2c-1	Tfap2c_Cdx2	Cdx2_Tfap2c	2	7.89574	10.7352	8.31132	38.0076	1.77625	68620.4	6884.49	6.28585
chr17	51854668	51855260	593	*	66107	Cdx2-1_Tead4_double-1	Cdx2_Tead4_double	Cdx2_Tead4_double	2	5.87173	3.04959	23.0351	1.34779	1.76981	62033.5	10396.7	2.36538
chr4	41091347	41091894	548	*	15829	Tead4-1_Tfap2c-1	Tfap2c_Tead4	Tead4_Tfap2c	2	9.477	11.3631	2.4206	0.787937	1.76981	21920	6882.84	2.70674
chr8	40963141	40963689	549	*	33201	Cdx2-1_Tead4-2	Tead4_Tead4_Cdx2	Cdx2_Tead4	3	9.05533	9.08151	8.07472	0.850142	1.76981	13519.5	1771.31	1.02408
chr8	94777922	94778515	594	*	34579	Tead4-1_Tfap2c-2	Tfap2c_Tead4_Tfap2c	Tead4_Tfap2c	3	13.0085	32.9009	7.46806	2.42602	1.76981	43462.6	76947.3	3.95839
chr15	31588984	31589483	500	*	59323	Tead4_double-1	Tead4_double	Tead4_double	1	6.70453	0.667099	1.82606	2.99623	1.76338	11481.3	259016	28.288
chr16	17253873	17254372	500	*	62260	Tead4-1	Tead4	Tead4	1	9.50862	9.72618	2.4206	0.787937	1.76338	79393.7	356693	9.12017
chr2	71643923	71644645	723	*	7626	Cdx2-1_Tfap2c-2	Cdx2_Tfap2c_Tfap2c	Cdx2_Tfap2c	3	5.80848	50.5201	27.0148	1.8869	1.76338	74827.8	9100.09	5.57554
chr3	96499365	96499864	500	*	13502	Cdx2-1	Cdx2	Cdx2	1	1.1385	1.12678	2.3478	0.715364	1.76338	60113.9	4661.73	2.64812
chr7	24890420	24890919	500	*	28657	Tead4-1	Tead4	Tead4	1	3.79502	0.835275	1.74113	0.383601	1.75694	14905.6	333266	38.5771
chr11	51949380	51950004	625	*	45333	Gata3-1_Tead4-1_Tfap2c-1	Gata3_Tead4_Tfap2c	Gata3_Tead4_Tfap2c	3	14.5054	5.49375	4.70166	7.74459	1.75694	56464.1	10998.5	2.73433
chr15	85001453	85002186	734	*	60940	Tfap2c-3	Tfap2c_Tfap2c_Tfap2c	Tfap2c	3	11.8594	30.9444	13.6925	2.18756	1.75051	45490.8	3326.96	1.37234
chr12	112184164	112185048	885	*	52181	Tead4-1_Tfap2c-1	Tead4_Tfap2c	Tead4_Tfap2c	2	8.30687	13.9026	3.0576	0.839775	1.75051	43058.4	4196.74	7.20648
chr6	125615863	125616362	500	*	27437	Tfap2c-1	Tfap2c	Tfap2c	1	11.5643	16.4308	5.78759	1.22338	1.75051	27942.9	4729.29	1.41371
chr9	67105780	67106279	500	*	38231	Tfap2c-1	Tfap2c	Tfap2c	1	12.123	27.5472	11.4721	1.57587	1.74407	131859	52548.5	9.01673
chr15	31353662	31354161	500	*	59311	Tfap2c-1	Tfap2c	Tfap2c	1	1.07525	1.51359	1.68046	0.549482	1.74407	57422.4	666216	61.493
chr1	43127701	43128200	500	*	846	Tead4_double-1	Tead4_double	Tead4_double	1	13.0928	2.07417	3.30633	0.425071	1.73764	32226.9	190805	2.52055
chr1	153986565	153987081	517	*	3969	Tead4-1_Tfap2c-1	Tfap2c_Tead4	Tead4_Tfap2c	2	8.52825	7.01855	4.16173	0.808672	1.73764	48419.4	2812.05	1.38958
chr7	79473487	79474302	816	*	29847	Tead4-2_Tead4_double-1_Tfap2c-1	Tfap2c_Tead4_Tead4_Tead4_double	Tead4_Tead4_double_Tfap2c	4	15.296	11.1052	4.89579	0.756834	1.7312	66039	7201.33	1.95851
chr2	103426070	103426569	500	*	8399	Tfap2c-1	Tfap2c	Tfap2c	1	11.1426	19.828	26.9602	3.91895	1.7312	86864.7	383957	24.4365
chr8	33138829	33139359	531	*	32937	Cdx2-1_Tead4-2	Tead4_Tead4_Cdx2	Cdx2_Tead4	3	15.6755	5.67314	19.019	1.38926	1.7312	10407.4	1468.68	0.165508
chr5	125405474	125405973	500	*	22892	Tead4_double-1	Tead4_double	Tead4_double	1	1.66559	1.02587	3.46406	0.435439	1.7312	111810	5024.45	8.11333
chr7	80375096	80375797	702	*	29925	Cdx2-1_Tead4-1_Tfap2c-1	Tfap2c_Tead4_Cdx2	Cdx2_Tead4_Tfap2c	3	15.4752	4.55197	10.5863	9.10274	1.72477	73706.6	46897.9	16.7508
chr4	53014791	53015290	500	*	16244	Tfap2c-1	Tfap2c	Tfap2c	1	11.7118	3.48685	3.0758	0.290293	1.72477	21032	44600	0.913741
chr18	60891110	60891909	800	*	68791	Cdx2-1_Tead4-1_Tfap2c-2	Cdx2_Tfap2c_Tfap2c_Tead4	Cdx2_Tead4_Tfap2c	4	18.4585	63.0324	6.61266	1.00566	1.71833	69282.1	3726.37	2.18608
chr5	110326210	110326709	500	*	21916	Tead4-1	Tead4	Tead4	1	17.2989	0.784822	5.12026	4.42696	1.71833	5547.12	42643.5	0.955118
chr9	102779253	102779909	657	*	39183	Tead4-2_Tfap2c-1	Tfap2c_Tead4_Tead4	Tead4_Tfap2c	3	29.3587	6.03192	5.03533	1.28558	1.71833	31938.8	4040.69	2.3378
chr8	11379958	11380484	527	*	32367	Gata3-1_Tfap2c-1	Tfap2c_Gata3	Gata3_Tfap2c	2	8.29633	36.4045	10.9625	19.4081	1.71833	82327.4	259967	4.79973
chr4	89348786	89349285	500	*	17016	Tead4-1	Tead4	Tead4	1	8.41229	1.31738	2.80886	0.829407	1.71833	29584.9	33224.3	1.83783
chr18	81237593	81238116	524	*	69630	Cdx2-1_Tead4-2	Tead4_Tead4_Cdx2	Cdx2_Tead4	3	15.0746	0.672704	5.84219	0.404336	1.71833	1978.88	87.3092	0.0827539
chr9	67019694	67020193	500	*	38223	Tead4-1	Tead4	Tead4	1	6.28286	3.87366	7.37099	0.839775	1.71189	70108.7	298939	57.6588
chr1	36061187	36061686	500	*	552	Tfap2c-1	Tfap2c	Tfap2c	1	6.40936	46.7025	17.3931	23.5655	1.71189	67739.8	8208.69	2.98259
chr7	28619127	28619761	635	*	28775	Cdx2-1_Tead4_double-2_Tfap2c-2	Tead4_double_Tead4_double_Tfap2c_Cdx2_Tfap2c	Cdx2_Tead4_double_Tfap2c	5	14.8954	15.304	18.0119	2.31197	1.71189	27674.8	10371.2	0.899949
chr10	94380926	94381534	609	*	42860	Tead4-1_Tfap2c-2	Tfap2c_Tead4_Tfap2c	Tead4_Tfap2c	3	7.38974	24.9573	8.79059	1.1508	1.71189	87538.1	10740.3	7.26165
chr17	47266957	47267598	642	*	65926	Tead4-1_Tfap2c-2	Tfap2c_Tead4_Tfap2c	Tead4_Tfap2c	3	5.49223	7.24278	2.912	1.27521	1.71189	57855.9	25827.4	5.05833
chr4	77310310	77310809	500	*	16765	Tead4-1	Tead4	Tead4	1	11.2375	2.36007	2.275	0.55985	1.70546	9436.62	1113.42	0.472387
chr9	37664550	37665049	500	*	36831	Tead4-1	Tead4	Tead4	1	25.7218	0.812851	2.46306	1.05749	1.70546	3322.71	0	0.262054
chr18	60756189	60756688	500	*	68777	Tead4-1	Tead4	Tead4	1	15.5701	9.77103	3.59753	0.767202	1.70546	18118.9	21005.2	1.41371
chr8	72697194	72697836	643	*	33898	Tead4-1_Tead4_double-1_Tfap2c-1	Tead4_Tfap2c_Tead4_double	Tead4_Tead4_double_Tfap2c	3	13.0296	8.98621	10.1556	0.798304	1.70546	41509.9	11056.1	2.59985
chr13	24564997	24566041	1045	*	52841	Gata3-1_Tead4-3_Tfap2c-1	Tead4_Tead4_Tfap2c_Tead4_Gata3	Gata3_Tead4_Tfap2c	5	25.1841	9.5524	8.26279	1.90764	1.70546	51820.7	4750.87	9.92357
chr13	37913048	37913613	566	*	53302	Tead4-1_Tfap2c-1	Tead4_Tfap2c	Tead4_Tfap2c	2	11.4061	11.8452	6.78859	4.41659	1.70546	10253.7	142921	2.84122
chr2	165914324	165914851	528	*	10650	Tead4-1_Tfap2c-1	Tead4_Tfap2c	Tead4_Tfap2c	2	6.64128	8.76198	5.90893	1.34779	1.69902	70446.4	9504	4.34113
chr14	73234630	73235129	500	*	58027	Tead4_double-1	Tead4_double	Tead4_double	1	11.8278	2.47779	14.8997	1.37889	1.69902	57709.2	14889.4	2.26194
chr13	74316265	74316803	539	*	54904	Tead4-2	Tead4_Tead4	Tead4	2	21.6632	5.05089	3.79773	0.611688	1.69902	50016.6	175736	4.98592
chr12	102280279	102280778	500	*	51696	Tead4-1	Tead4	Tead4	1	5.97715	4.14834	10.0039	9.80774	1.69902	91234.6	20646.1	6.60652
chr14	57537165	57537774	610	*	57401	Tead4-2_Tfap2c-1	Tead4_Tfap2c_Tead4	Tead4_Tfap2c	3	18.3004	20.7585	12.1455	1.13007	1.69902	11036.3	4426.89	0.824091
chr6	60411557	60412123	567	*	25456	Tead4-2_Tfap2c-2	Tead4_Tead4_Tfap2c_Tfap2c	Tead4_Tfap2c	4	11.4061	7.09703	1.32253	0.653158	1.69259	17712.2	1175.06	0.524108
chr12	24715035	24715534	500	*	49827	Tead4_double-1	Tead4_double	Tead4_double	1	1.27555	0.77361	2.68146	2.61263	1.69259	5882.77	378265	65.3963
chr3	145757089	145757639	551	*	14926	Tead4-2	Tead4_Tead4	Tead4	2	12.376	5.21346	5.84826	0.829407	1.69259	49654.4	17831	3.48256
chr5	146926592	146927149	558	*	23877	Tead4-1_Tfap2c-1	Tfap2c_Tead4	Tead4_Tfap2c	2	8.43337	25.1479	5.66626	1.14043	1.69259	102795	16334.7	5.3859
chr9	62818111	62818674	564	*	37932	Gata3-1_Tfap2c-1	Tfap2c_Gata3	Gata3_Tfap2c	2	12.1862	12.7029	6.44279	5.5985	1.69259	150324	52386.7	11.1959
chr3	95066435	95067038	604	*	13407	Tead4-1_Tfap2c-2	Tfap2c_Tfap2c_Tead4	Tead4_Tfap2c	3	9.19237	15.3825	6.64906	1.87653	1.68615	82395.2	165236	6.22378
chr9	64184078	64184577	500	*	38038	Tead4-1	Tead4	Tead4	1	6.20907	16.8681	7.76532	0.839775	1.68615	89280.2	70757	17.3921
chr6	72926820	72927372	553	*	25732	Cdx2-1_Tead4-1	Tead4_Cdx2	Cdx2_Tead4	2	17.8787	3.92972	6.77039	1.01602	1.68615	115207	23112.8	8.24091
chr9	25243889	25244388	500	*	36496	Tead4_double-1	Tead4_double	Tead4_double	1	8.91829	0.874516	4.42259	0.891613	1.68615	30591.1	3020.8	2.72743
chr8	47932384	47932883	500	*	33401	Cdx2-1	Cdx2	Cdx2	1	9.43483	3.92972	9.22739	3.40057	1.68615	76523.6	134785	9.27878
chr18	15140014	15140885	872	*	67694	Gata3-1_Tead4-1	Gata3_Tead4	Gata3_Tead4	2	6.48315	0.824063	1.40746	0.518379	1.68615	2681.28	2717.06	0.237917
chr15	7226130	7226641	512	*	58987	Tead4-1_Tfap2c-1	Tead4_Tfap2c	Tead4_Tfap2c	2	6.9997	5.97586	1.48633	0.746466	1.67972	436.649	314.313	0.0310327
chr6	88210143	88210764	622	*	26124	Cdx2-1_Tead4-1_Tfap2c-2	Tfap2c_Tead4_Tfap2c_Cdx2	Cdx2_Tead4_Tfap2c	4	12.1757	10.6848	3.30633	0.539115	1.67972	11294.2	1134.45	1.0827
chr17	43138244	43138948	705	*	65646	Cdx2-1_Tfap2c-2	Tfap2c_Tfap2c_Cdx2	Cdx2_Tfap2c	3	9.50862	20.6801	15.749	2.04242	1.67328	50633.3	6708.09	3.2343
chr9	69451792	69452291	500	*	38317	Tfap2c-1	Tfap2c	Tfap2c	1	16.9089	5.90298	2.1658	5.26674	1.67328	24432.3	4687.4	1.17235
chr15	103248043	103248877	835	*	61791	Tfap2c-2	Tfap2c_Tfap2c	Tfap2c	2	0.811712	2.58991	1.51666	0.476909	1.67328	4101.15	173590	61.0448
chr13	51968610	51969350	741	*	54000	Cdx2-2_Tfap2c-1	Cdx2_Cdx2_Tfap2c	Cdx2_Tfap2c	3	17.942	2.52264	4.41046	1.13007	1.67328	50033	12659.9	4.00322
chr14	7953848	7954545	698	*	56081	Cdx2-1_Gata3-1_Tead4-1_Tfap2c-1	Tfap2c_Tead4_Gata3_Cdx2	Cdx2_Gata3_Tead4_Tfap2c	4	11.0266	13.7624	12.7582	1.4411	1.66684	131014	159254	16.3473
chr7	112846937	112847911	975	*	30908	Gata3-1_Tead4-2_Tfap2c-2	Tfap2c_Tead4_Tead4_Tfap2c_Gata3	Gata3_Tead4_Tfap2c	5	19.0594	15.0237	10.1131	1.06786	1.66684	80393.6	237878	5.25832
chr5	67410052	67411121	1070	*	20960	Gata3-1_Tead4-1_Tead4_double-1_Tfap2c-3	Tfap2c_Tfap2c_Gata3_Tead4_double_Tead4_Tfap2c	Gata3_Tead4_Tead4_double_Tfap2c	6	13.2298	13.6615	11.5267	6.6871	1.66684	52935.4	423317	5.96518
chr7	139975301	139975926	626	*	31875	Tead4-1_Tead4_double-1	Tead4_Tead4_double	Tead4_Tead4_double	2	6.5464	1.906	5.01106	1.02639	1.66684	48596.6	11518.2	4.04115
chr9	88520289	88520788	500	*	38841	Gata3-1	Gata3	Gata3	1	0.769545	0.442864	1.37713	0.694629	1.66684	8294.45	545247	37.8737
chr16	5262999	5263543	545	*	61892	Tead4-1_Tfap2c-1	Tead4_Tfap2c	Tead4_Tfap2c	2	11.8067	3.03278	1.365	0.611688	1.66684	4533.46	2813.12	0.244814
chr5	144157188	144157825	638	*	23757	Tead4-2_Tfap2c-2	Tead4_Tfap2c_Tead4_Tfap2c	Tead4_Tfap2c	4	18.3531	16.3916	2.79066	0.663526	1.66684	59788.3	206253	4.82386
chr1	74397054	74398009	956	*	1701	Gata3-1_Tead4-1	Tead4_Gata3	Gata3_Tead4	2	4.43806	16.5822	3.77346	1.42036	1.66041	47210	85551.1	40.0425
chr14	60727340	60728015	676	*	57484	Gata3-1_Tfap2c-1	Gata3_Tfap2c	Gata3_Tfap2c	2	11.4272	6.83356	9.00899	7.38172	1.66041	19448.2	12386.9	0.730993
chr5	111590141	111590758	618	*	21985	Gata3-1_Tead4-2_Tfap2c-1	Gata3_Tead4_Tead4_Tfap2c	Gata3_Tead4_Tfap2c	4	13.4301	17.6417	18.9644	1.67955	1.66041	28193.6	1039.76	1.98609
chr4	119001597	119002386	790	*	17926	Cdx2-1_Tead4-2_Tfap2c-1	Cdx2_Tead4_Tead4_Tfap2c	Cdx2_Tead4_Tfap2c	4	24.8995	5.15179	6.96453	2.68521	1.66041	33826.2	2916.53	2.00333
chr9	44336539	44337224	686	*	37060	Gata3-1_Tead4-1	Tead4_Gata3	Gata3_Tead4	2	1.86588	0.661493	2.9484	1.98021	1.65397	13400.4	445046	86.102
chr8	84631760	84632292	533	*	34218	Tead4-1_Tfap2c-1	Tead4_Tfap2c	Tead4_Tfap2c	2	6.71507	7.8314	3.64606	0.663526	1.65397	10850.7	6857.31	0.606862
chr10	118722550	118723049	500	*	43527	Tead4_double-1	Tead4_double	Tead4_double	1	6.71507	4.78741	2.34173	1.60698	1.64754	2487.47	0	0.103442
chr17	46266018	46266869	852	*	65846	Tead4-3_Tfap2c-3	Tead4_Tfap2c_Tfap2c_Tead4_Tead4_Tfap2c	Tead4_Tfap2c	6	22.4749	11.8116	3.33666	0.518379	1.64754	60001.7	128591	5.26522
chr17	12047493	12048111	619	*	64602	Tead4-2	Tead4_Tead4	Tead4	2	11.5537	2.27598	15.1909	1.39962	1.64754	54540.5	11236.4	5.32728
chr11	117975357	117976146	790	*	48979	Tead4-2_Tfap2c-3	Tfap2c_Tead4_Tead4_Tfap2c_Tfap2c	Tead4_Tfap2c	5	21.5578	32.9457	9.26379	0.642791	1.6411	79585.3	6785.35	3.03431
chr6	116774911	116775545	635	*	27070	Tead4-2_Tfap2c-3	Tead4_Tfap2c_Tfap2c_Tead4_Tfap2c	Tead4_Tfap2c	5	10.2255	19.4468	6.35179	1.02639	1.6411	5648.04	95.6451	0.186196
chr9	47703367	47704048	682	*	37228	Gata3-1_Tead4-2_Tfap2c-1	Tfap2c_Tead4_Gata3_Tead4	Gata3_Tead4_Tfap2c	4	12.4392	23.0626	15.749	5.34968	1.6411	71748.4	61576.2	6.78927
chr6	134825967	134826468	502	*	27674	Tead4_double-2	Tead4_double_Tead4_double	Tead4_double	2	9.01316	0.70634	1.8746	2.56079	1.6411	12009.7	838.678	0.886156
chr1	89190872	89191651	780	*	2263	Gata3-1_Tead4-1_Tfap2c-1	Tfap2c_Tead4_Gata3	Gata3_Tead4_Tfap2c	3	14.0626	11.3519	8.79059	3.05844	1.6411	62504.9	11692.5	3.43084
chr9	44891222	44891723	502	*	37098	Tead4_double-2	Tead4_double_Tead4_double	Tead4_double	2	12.4708	3.10565	8.57826	5.55703	1.6411	120235	27636	5.27556
chr8	117018880	117019379	500	*	35219	Tead4-1	Tead4	Tead4	1	10.2465	2.58431	1.183	0.725731	1.6411	10635.6	8668.72	1.262
chr11	75653872	75654371	500	*	46575	Tfap2c-1	Tfap2c	Tfap2c	1	18.0685	8.10048	2.366	0.746466	1.63467	69190.9	66609.9	13.0786
chr18	60952263	60952762	500	*	68799	Tead4_double-1	Tead4_double	Tead4_double	1	8.15929	5.25831	3.66426	0.798304	1.63467	48493.7	5677.08	3.99288
chr4	95501129	95501628	500	*	17091	Tfap2c-1	Tfap2c	Tfap2c	1	4.48023	9.40104	3.2214	4.95571	1.63467	4740.69	102.021	0.0482731
chr15	25373354	25373877	524	*	59168	Cdx2-1_Tead4_double-1	Cdx2_Tead4_double	Cdx2_Tead4_double	2	7.67437	0.470893	3.5854	0.746466	1.63467	13043	319627	2.22056
chr6	122702213	122702712	500	*	27327	Tead4-1	Tead4	Tead4	1	13.0928	19.1777	10.5681	1.35815	1.63467	93682.4	9890.15	10.8511
chr11	18940777	18941388	612	*	44497	Cdx2-1_Tead4-1	Tead4_Cdx2	Cdx2_Tead4	2	16.7508	8.26305	17.7268	0.86051	1.63467	30465.9	104969	1.57232
chr19	9076868	9077367	500	*	70147	Tead4-1	Tead4	Tead4	1	13.3353	1.08754	5.06566	0.487277	1.63467	48655.8	24455.1	2.86535
chrY	4149900	4150399	500	*	73558	Cdx2-1	Cdx2	Cdx2	1	12.6922	5.78526	13.8987	18.8897	1.62823	0	0	0.834435
chr11	58334638	58335137	500	*	45679	Tead4_double-1	Tead4_double	Tead4_double	1	13.6621	1.44071	2.35993	0.487277	1.62823	9453.31	45026.8	1.15166
chr5	147297588	147298114	527	*	23910	Tead4-1_Tfap2c-1	Tead4_Tfap2c	Tead4_Tfap2c	2	7.95899	24.3071	14.1899	15.4373	1.62823	43153.4	107590	23.8779
chr3	58646144	58646643	500	*	12489	Tead4-1	Tead4	Tead4	1	11.5326	3.88487	4.11926	0.539115	1.62823	8049.41	896.925	0.517212
chr18	75344972	75345471	500	*	69380	Tfap2c-1	Tfap2c	Tfap2c	1	20.1979	21.5153	60.6666	16.7022	1.62823	103034	141932	41.1942
chr6	93181131	93182002	872	*	26403	Cdx2-1_Tead4-2_Tfap2c-3	Cdx2_Tfap2c_Tead4_Tead4_Tfap2c_Tfap2c	Cdx2_Tead4_Tfap2c	6	33.4383	25.0246	23.387	3.02734	1.62823	10291	5208.59	0.589621
chr8	70902907	70903534	628	*	33798	Tead4-1_Tfap2c-3	Tfap2c_Tead4_Tfap2c_Tfap2c	Tead4_Tfap2c	4	17.805	26.1794	5.67233	1.10933	1.62179	78195.8	10520.1	8.0685
chr6	72900871	72901645	775	*	25729	Cdx2-1_Tfap2c-1	Tfap2c_Cdx2	Cdx2_Tfap2c	2	12.1335	41.0518	8.20819	3.41094	1.62179	78532.4	306647	15.7026
chr6	140333305	140333938	634	*	27902	Cdx2-1_Gata3-1_Tfap2c-3	Tfap2c_Cdx2_Tfap2c_Gata3_Tfap2c	Cdx2_Gata3_Tfap2c	5	6.19853	15.5899	11.7451	2.66447	1.62179	25802.2	1139.86	0.662031
chr1	73663457	73664020	564	*	1642	Cdx2-1_Tead4-1_Tfap2c-1	Tead4_Tfap2c_Cdx2	Cdx2_Tead4_Tfap2c	3	9.43483	5.01165	3.04546	1.45146	1.62179	5646.73	748.016	0.234469
chr9	90126338	90126837	500	*	38869	Tead4-1	Tead4	Tead4	1	3.73177	1.5304	2.1658	0.508012	1.62179	7060.95	12482.6	0.310327
chr7	109524034	109524533	500	*	30659	Tfap2c-1	Tfap2c	Tfap2c	1	0.590336	1.6201	1.09807	0.290293	1.61536	9142.71	401818	50.8316
chr16	55617312	55617938	627	*	63534	Gata3-1_Tead4-1_Tfap2c-1	Gata3_Tead4_Tfap2c	Gata3_Tead4_Tfap2c	3	13.7253	9.60846	9.99785	1.38926	1.61536	18359.6	1049.08	0.272398
chr5	142769527	142770220	694	*	23658	Gata3-1_Tead4-1_Tfap2c-1	Gata3_Tead4_Tfap2c	Gata3_Tead4_Tfap2c	3	15.5701	1.02027	1.24367	0.86051	1.61536	8871.22	34613.6	1.03098
chr7	4355223	4355722	500	*	28260	Tfap2c-1	Tfap2c	Tfap2c	1	5.62927	11.5201	10.556	3.56645	1.61536	20292.6	291.894	0.396529
chr7	130192770	130193271	502	*	31546	Tead4_double-2	Tead4_double_Tead4_double	Tead4_double	2	9.30833	5.21346	6.91599	14.4835	1.61536	19023.5	152132	3.61014
chr8	34763643	34764256	614	*	33035	Gata3-1_Tead4-2_Tead4_double-1	Tead4_double_Tead4_Tead4_Gata3	Gata3_Tead4_Tead4_double	4	19.7341	1.60328	8.45692	8.66731	1.61536	19095.1	1617.25	0.803402
chr15	81518677	81519196	520	*	60717	Tead4-1_Tfap2c-1	Tfap2c_Tead4	Tead4_Tfap2c	2	14.6424	7.42778	5.64199	1.1508	1.61536	52717.9	9680.26	3.22051
chr8	78504221	78504720	500	*	34017	Tfap2c-1	Tfap2c	Tfap2c	1	5.20761	5.9198	1.49846	0.404336	1.61536	11874.2	138874	8.88225
chr12	23405040	23405539	500	*	49805	Tfap2c-1	Tfap2c	Tfap2c	1	6.47261	4.04744	2.90593	0.425071	1.61536	27024.4	3618.99	0.417218
chr11	67498147	67498699	553	*	46116	Cdx2-1_Tead4-1_Tfap2c-1	Tead4_Cdx2_Tfap2c	Cdx2_Tead4_Tfap2c	3	17.3938	8.15654	30.2484	5.79548	1.60892	41421.2	48720.7	1.82059
chr1	51401094	51401593	500	*	974	Tead4-1	Tead4	Tead4	1	9.96192	3.64382	18.1939	1.39962	1.60892	80010.7	4075.65	1.45854
chr12	83423193	83424022	830	*	51171	Cdx2-1_Tfap2c-1	Cdx2_Tfap2c	Cdx2_Tfap2c	2	12.3443	9.24408	12.6793	1.1508	1.60892	24519.2	28300	1.28269
chr6	54491019	54491542	524	*	25327	Tead4-1_Tfap2c-1	Tead4_Tfap2c	Tead4_Tfap2c	2	15.2539	9.72618	7.25572	0.922716	1.60892	14682.4	134387	2.29297
chr5	137060247	137061052	806	*	23361	Tead4-1_Tead4_double-1_Tfap2c-2	Tead4_double_Tfap2c_Tead4_Tfap2c	Tead4_Tead4_double_Tfap2c	4	4.27994	1.41829	1.64406	0.497644	1.60249	31316.5	84277.2	38.6909
chr8	18770628	18771182	555	*	32588	Cdx2-1_Tead4-1	Tead4_Cdx2	Cdx2_Tead4	2	15.1801	3.43079	19.7834	14.4628	1.60249	18039.6	56585.3	1.69645
chr5	64148887	64149407	521	*	20776	Cdx2-1_Tead4-1_Tfap2c-1	Tead4_Cdx2_Tfap2c	Cdx2_Tead4_Tfap2c	3	13.019	7.91549	5.77546	0.508012	1.60249	12775.2	1042.51	0.565485
chr7	139145912	139146457	546	*	31819	Tead4-1_Tfap2c-2	Tfap2c_Tfap2c_Tead4	Tead4_Tfap2c	3	10.0357	23.6512	5.15666	10.7927	1.60249	36239.7	5832.64	0.989599
chr6	29433998	29434757	760	*	24504	Tfap2c-2	Tfap2c_Tfap2c	Tfap2c	2	1.60234	13.9138	5.97566	1.27521	1.59605	106623	555981	42.1321
chr17	46772895	46773424	530	*	65882	Tfap2c-2	Tfap2c_Tfap2c	Tfap2c	2	0.948754	9.08712	2.0384	1.76249	1.59605	74044.1	183287	101.008
chr12	17468190	17468836	647	*	49643	Gata3-1_Tead4-1_Tfap2c-2	Tfap2c_Tead4_Gata3_Tfap2c	Gata3_Tead4_Tfap2c	4	10.1411	20.7978	7.03732	2.75778	1.59605	58922.5	11075.7	3.45498
chr15	93651209	93651868	660	*	61229	Gata3-1_Tfap2c-1	Tfap2c_Gata3	Gata3_Tfap2c	2	12.6079	1.45192	3.731	1.49293	1.59605	5099.51	796.6	0.386185
chr18	75396765	75397264	500	*	69387	Tfap2c-1	Tfap2c	Tfap2c	1	0.695753	2.12462	2.093	0.850142	1.59605	11576.5	227509	69.1133
chr12	36476393	36476940	548	*	50085	Cdx2-1_Gata3-1_Tead4-1	Cdx2_Tead4_Gata3	Cdx2_Gata3_Tead4	3	11.8173	4.4847	5.56313	1.05749	1.59605	2952.03	6225.43	0.175852
chr13	11291772	11292300	529	*	52527	Tead4-2	Tead4_Tead4	Tead4	2	14.3156	0.510134	1.66226	0.34213	1.59605	9795.34	244.16	0.265502
chr10	80705704	80706228	525	*	42316	Tead4-1_Tfap2c-1	Tfap2c_Tead4	Tead4_Tfap2c	2	7.43191	8.64425	1.48633	0.611688	1.59605	20501.2	135969	18.1334
chr6	142548326	142548825	500	*	27950	Tead4-1	Tead4	Tead4	1	12.4287	4.80423	13.0797	0.746466	1.59605	11832.9	629.267	0.296535
chr11	101719879	101720465	587	*	48056	Tead4-2_Tfap2c-1	Tead4_Tead4_Tfap2c	Tead4_Tfap2c	3	25.7218	19.1553	4.50753	1.05749	1.59605	31999.5	4021.07	1.93092
chr9	114541159	114541828	670	*	39702	Gata3-1_Tead4-1_Tfap2c-1	Gata3_Tfap2c_Tead4	Gata3_Tead4_Tfap2c	3	7.7587	25.6861	9.56712	2.96513	1.58962	36932.4	366118	6.69272
chr15	27850697	27851220	524	*	59249	Tead4_double-2_Tfap2c-1	Tfap2c_Tead4_double_Tead4_double	Tead4_double_Tfap2c	3	5.5344	7.36051	1.30433	0.55985	1.58962	8338.32	94447.6	1.62405
chr19	5850026	5850674	649	*	69985	Tead4-1_Tfap2c-1	Tead4_Tfap2c	Tead4_Tfap2c	2	3.71068	21.7396	4.33159	0.839775	1.58962	118077	82923.5	22.9883
chr10	68091071	68091703	633	*	41826	Gata3-1_Tead4-1_Tfap2c-1	Tead4_Gata3_Tfap2c	Gata3_Tead4_Tfap2c	3	6.38828	20.7529	9.33052	6.90481	1.58962	109329	139666	26.3502
chr2	69893049	69893548	500	*	7552	Tead4_double-1	Tead4_double	Tead4_double	1	13.0085	0.924969	2.57226	0.964186	1.58962	21235.5	1139.5	0.389633
chr17	47440172	47440927	756	*	65941	Tead4-1_Tead4_double-1_Tfap2c-1	Tfap2c_Tead4_double_Tead4	Tead4_Tead4_double_Tfap2c	3	22.7806	32.3178	8.89372	1.02639	1.58962	90064.9	128231	10.127
chr9	108201085	108201614	530	*	39491	Tead4-1_Tfap2c-1	Tead4_Tfap2c	Tead4_Tfap2c	2	11.5115	15.6572	6.11519	0.528747	1.58962	24809.9	22494.3	9.44774
chr8	11744722	11745255	534	*	32400	Tead4-1_Tfap2c-2	Tead4_Tfap2c_Tfap2c	Tead4_Tfap2c	3	6.0404	20.3157	5.45999	0.798304	1.58318	36658.9	138484	2.63433
chr5	108627132	108627631	500	*	21882	Cdx2-1	Cdx2	Cdx2	1	11.9754	1.2445	4.0404	0.549482	1.58318	51798.5	134325	3.41015
chr3	95663473	95664060	588	*	13443	Gata3-1_Tead4-1_Tfap2c-1	Gata3_Tfap2c_Tead4	Gata3_Tead4_Tfap2c	3	3.15197	23.9427	2.0748	0.590953	1.57674	36105.6	875042	46.4042
chr5	105779139	105779786	648	*	21777	Tfap2c-2	Tfap2c_Tfap2c	Tfap2c	2	15.3593	44.3088	13.3224	17.2309	1.57674	75159.3	261765	7.03063
chr8	120574925	120575424	500	*	35481	Tead4-1	Tead4	Tead4	1	7.49516	15.0798	2.3842	1.79359	1.57674	25351.7	299582	8.54779
chr2	29691457	29691981	525	*	6412	Tead4-1_Tfap2c-1	Tead4_Tfap2c	Tead4_Tfap2c	2	5.46061	10.9146	8.66926	1.04713	1.57674	53159.4	317770	7.57543
chr17	87375730	87376532	803	*	67189	Tead4-1_Tfap2c-3	Tead4_Tfap2c_Tfap2c_Tfap2c	Tead4_Tfap2c	4	26.0697	48.0591	10.6227	1.1508	1.57674	151232	173773	29.7569
chr15	96634625	96635165	541	*	61324	Tead4-1_Tfap2c-1	Tfap2c_Tead4	Tead4_Tfap2c	2	3.1836	15.6236	3.11826	1.74176	1.57031	58878.1	170076	12.3889
chr2	168762172	168763195	1024	*	10916	Cdx2-2_Gata3-1_Tfap2c-1	Cdx2_Cdx2_Gata3_Tfap2c	Cdx2_Gata3_Tfap2c	4	7.71653	7.33248	13.2496	20.4242	1.57031	20629.2	102168	2.16884
chr9	120132939	120133963	1025	*	39955	Tead4-2_Tfap2c-2	Tfap2c_Tfap2c_Tead4_Tead4	Tead4_Tfap2c	4	2.25593	2.34886	2.22646	0.798304	1.57031	12465.2	299939	79.3334
chr9	23027520	23028019	500	*	36460	Tead4-1	Tead4	Tead4	1	6.10365	0.392411	1.04953	0.518379	1.57031	1509.49	145.239	0.0413769
chr2	128427908	128428407	500	*	9214	Tead4-1	Tead4	Tead4	1	6.27232	4.69772	5.67839	2.13572	1.56387	208225	486766	39.8736
chr6	135070280	135070779	500	*	27700	Tead4-1	Tead4	Tead4	1	8.72854	1.99569	3.9494	0.539115	1.56387	33329.9	279326	3.7722
chr7	145107545	145108044	500	*	32152	Tead4-1	Tead4	Tead4	1	16.1815	12.26	7.34672	4.71725	1.56387	78068.4	19364.8	5.08592
chr3	131669868	131670367	500	*	14583	Tfap2c-1	Tfap2c	Tfap2c	1	7.87466	3.45322	2.20826	0.373233	1.56387	3102.3	43.5716	0.0965462
chr5	36700603	36701542	940	*	20350	Cdx2-1_Gata3-1_Tead4-1_Tfap2c-1	Tfap2c_Tead4_Gata3_Cdx2	Cdx2_Gata3_Tead4_Tfap2c	4	14.8533	6.56447	5.28406	2.01131	1.55744	76945.5	17272.8	4.68594
chr11	57911534	57912274	741	*	45642	Cdx2-1_Tead4-1_Tfap2c-1	Cdx2_Tfap2c_Tead4	Cdx2_Tead4_Tfap2c	3	17.9209	23.9875	31.4435	3.27616	1.55744	134882	85775.2	15.6129
chr6	29245096	29245651	556	*	24495	Tead4-1_Tfap2c-1	Tfap2c_Tead4	Tead4_Tfap2c	2	22.9493	14.5977	6.45493	0.90198	1.55744	32124.2	4406.16	3.02741
chr5	33819141	33819640	500	*	20174	Tfap2c-1	Tfap2c	Tfap2c	1	9.58242	32.3851	9.30019	9.86995	1.551	194219	326369	40.3218
chr2	157376275	157376835	561	*	10295	Cdx2-1_Tead4-1	Cdx2_Tead4	Cdx2_Tead4	2	13.0928	3.27383	17.9816	1.61734	1.551	78016.5	127216	10.558
chr17	26488551	26489136	586	*	65006	Tead4_double-2_Tfap2c-1	Tfap2c_Tead4_double_Tead4_double	Tead4_double_Tfap2c	3	11.5537	7.76974	4.67739	1.04713	1.551	52242.3	8047.7	8.19953
chr19	42550964	42551529	566	*	71181	Gata3-1_Tead4-1_Tfap2c-1	Tfap2c_Tead4_Gata3	Gata3_Tead4_Tfap2c	3	8.03278	4.5856	6.87353	14.6805	1.551	2791.61	45126.8	0.44825
chr3	94565377	94566140	764	*	13361	Cdx2-1_Tead4-2_Tfap2c-1	Tead4_Tead4_Cdx2_Tfap2c	Cdx2_Tead4_Tfap2c	4	8.28579	2.02372	16.2465	0.953818	1.551	33404.7	93335.3	3.69289
chr13	52772123	52772622	500	*	54062	Tfap2c-1	Tfap2c	Tfap2c	1	11.4694	5.39285	6.69759	0.767202	1.551	9676.83	112.629	0.262054
chr6	128759942	128760505	564	*	27582	Tead4-1_Tead4_double-2	Tead4_Tead4_double_Tead4_double	Tead4_Tead4_double	3	7.71653	2.59552	2.26893	0.622055	1.551	62085.3	7707.66	1.56888
chr12	111470923	111471441	519	*	52127	Tead4-1_Tfap2c-1	Tead4_Tfap2c	Tead4_Tfap2c	2	17.9104	6.02631	5.72086	1.04713	1.54457	44972.8	7253.5	1.99989
chr4	106330475	106330976	502	*	17395	Tead4_double-2	Tead4_double_Tead4_double	Tead4_double	2	7.09457	0.672704	1.97166	0.984921	1.54457	17709.5	155339	3.43773
chr11	99108170	99108669	500	*	47889	Tead4-1	Tead4	Tead4	1	12.9979	13.5718	9.50646	1.13007	1.54457	61230.3	18390.8	3.06189
chr10	54059014	54059586	573	*	41362	Tead4-2	Tead4_Tead4	Tead4	2	15.4225	14.1044	21.9795	2.6541	1.54457	25337.3	45795.7	2.58951
chr15	96491714	96492213	500	*	61315	Tead4-1	Tead4	Tead4	1	13.0928	10.3709	22.8592	26.5099	1.54457	53630.1	3778.01	4.20666
chr18	35116655	35117211	557	*	68086	Cdx2-1_Tead4-1	Cdx2_Tead4	Cdx2_Tead4	2	10.626	2.36568	19.7834	5.82659	1.54457	41209.2	105412	8.70295
chr2	144586259	144586852	594	*	9698	Cdx2-1_Tead4-1_Tfap2c-1	Cdx2_Tfap2c_Tead4	Cdx2_Tead4_Tfap2c	3	10.8474	15.9039	9.21526	22.3318	1.54457	12617.8	65672.7	1.32406
chr2	101722835	101723534	700	*	8331	Tead4-2_Tfap2c-3	Tfap2c_Tfap2c_Tfap2c_Tead4_Tead4	Tead4_Tfap2c	5	7.8852	14.8724	2.10513	0.445806	1.54457	11113.1	7006.98	0.606862
chr11	117254609	117255328	720	*	48913	Tead4-2_Tfap2c-2	Tfap2c_Tead4_Tead4_Tfap2c	Tead4_Tfap2c	4	8.15929	4.94998	2.14153	0.653158	1.54457	24516.7	22429	2.1516
chr13	21259548	21260049	502	*	52710	Tead4_double-2	Tead4_double_Tead4_double	Tead4_double	2	2.62489	0.526952	1.35287	0.445806	1.54457	1381.24	3701.81	0.0517212
chr7	65430249	65430748	500	*	29457	Tfap2c-1	Tfap2c	Tfap2c	1	37.2017	11.3575	4.48933	1.18191	1.54457	16858.8	1089.38	1.02063
chr7	63873614	63874312	699	*	29368	Gata3-1_Tead4-2_Tfap2c-1	Tead4_Tead4_Gata3_Tfap2c	Gata3_Tead4_Tfap2c	4	15.6544	20.9323	9.50039	4.541	1.53813	103001	169444	11.2407
chr3	90585642	90586181	540	*	13294	Cdx2-1_Tead4-1	Cdx2_Tead4	Cdx2_Tead4	2	7.28432	9.15999	8.74812	3.24506	1.53813	89149.8	13191.3	4.06184
chr7	82854001	82854616	616	*	30055	Cdx2-1_Tead4-1_Tfap2c-1	Tfap2c_Tead4_Cdx2	Cdx2_Tead4_Tfap2c	3	14.8638	8.11169	27.5123	4.4788	1.53813	10690.9	2739.87	0.655135
chr19	7310488	7311046	559	*	70082	Tead4-1_Tfap2c-2	Tead4_Tfap2c_Tfap2c	Tead4_Tfap2c	3	11.8489	22.8047	3.3852	0.725731	1.53813	51710.4	83964.1	2.45503
chr5	32410848	32411469	622	*	20097	Tfap2c-2	Tfap2c_Tfap2c	Tfap2c	2	8.87612	27.0035	15.203	1.52404	1.53813	36072.9	3751.01	0.858572
chr8	9072134	9072776	643	*	32292	Gata3-1_Tead4-1_Tfap2c-1	Tfap2c_Tead4_Gata3	Gata3_Tead4_Tfap2c	3	10.2676	8.28548	4.28913	0.829407	1.53169	23340.2	1969.64	0.875812
chr2	174116693	174117525	833	*	11203	Tfap2c-2	Tfap2c_Tfap2c	Tfap2c	2	11.1742	53.4632	23.6357	2.19793	1.53169	42225.3	128869	5.99621
chr10	89526945	89527526	582	*	42679	Tead4-2	Tead4_Tead4	Tead4	2	18.1001	3.43079	3.26386	1.35815	1.53169	9641.07	325.226	0.417218
chr19	3577598	3578138	541	*	69815	Cdx2-1_Tfap2c-1	Cdx2_Tfap2c	Cdx2_Tfap2c	2	6.56749	30.5856	25.6013	5.79548	1.53169	51661	6905.41	3.20327
chr4	62518302	62518815	514	*	16600	Tead4-1_Tfap2c-1	Tead4_Tfap2c	Tead4_Tfap2c	2	13.1561	10.0625	3.06973	3.22432	1.53169	53965.1	194106	6.84099
chr7	3300305	3300804	500	*	28234	Tead4_double-1	Tead4_double	Tead4_double	1	2.23484	0.829669	2.17186	2.22903	1.52526	18260.7	660291	25.2882
chr14	120527018	120527601	584	*	58740	Tead4-1_Tfap2c-1	Tead4_Tfap2c	Tead4_Tfap2c	2	9.75108	3.6326	1.93526	0.839775	1.52526	11549.7	1115.91	0.231021
chr5	36714742	36715443	702	*	20351	Tead4-2_Tfap2c-2	Tead4_Tfap2c_Tead4_Tfap2c	Tead4_Tfap2c	4	32.3841	13.9979	5.53886	1.0886	1.51882	113055	10478.7	5.8376
chr15	79875227	79875726	500	*	60600	Cdx2-1	Cdx2	Cdx2	1	6.08257	26.1738	58.8466	5.83695	1.51882	190123	53651	12.4648
chr2	26598385	26598884	500	*	6239	Tfap2c-1	Tfap2c	Tfap2c	1	13.0401	16.7391	7.31032	6.18945	1.51882	47111	161046	5.45486
chr5	125382990	125383489	500	*	22888	Tfap2c-1	Tfap2c	Tfap2c	1	0.885504	2.84218	1.5834	0.331763	1.51882	10100.6	640624	61.7516
chr10	99909926	99910425	500	*	43085	Tead4-1	Tead4	Tead4	1	6.91536	9.33938	4.13746	0.81904	1.51882	4143.46	0	0.124131
chr19	24178068	24178567	500	*	70540	Tead4-1	Tead4	Tead4	1	11.6697	1.07633	3.57933	10.295	1.51882	19288.2	131621	1.37578
chr15	25914991	25915562	572	*	59203	Tead4-1_Tfap2c-1	Tfap2c_Tead4	Tead4_Tfap2c	2	17.3411	5.08452	4.19813	1.64845	1.51239	36348.7	14415.1	4.25838
chrX	56694416	56695005	590	*	72456	Tead4-4	Tead4_Tead4_Tead4_Tead4	Tead4	4	12.0597	0.801639	2.06266	0.725731	1.51239	2803.23	424.588	0.0827539
chr19	40518565	40519127	563	*	71063	Tead4-1_Tfap2c-1	Tead4_Tfap2c	Tead4_Tfap2c	2	9.43483	2.70203	3.86446	0.55985	1.51239	37532.6	1852.08	0.837883
chr5	37944933	37945468	536	*	20416	Tead4-1_Tfap2c-1	Tead4_Tfap2c	Tead4_Tfap2c	2	14.8427	9.58043	17.5387	3.93968	1.50595	33876.1	7791.44	1.6999
chr15	95844331	95844868	538	*	61287	Tead4-1_Tead4_double-2	Tead4_Tead4_double_Tead4_double	Tead4_Tead4_double	3	13.2615	0.330746	0.946399	0.404336	1.50595	6549.25	62238	1.23441
chr13	34460693	34461684	992	*	53167	Gata3-1_Tead4-1_Tead4_double-1_Tfap2c-3	Tfap2c_Tfap2c_Gata3_Tead4_Tfap2c_Tead4_double	Gata3_Tead4_Tead4_double_Tfap2c	6	20.9042	14.9004	15.021	14.7427	1.50595	14062.1	1073.78	1.21372
chr11	48823329	48824155	827	*	45196	Tead4-1_Tfap2c-1	Tead4_Tfap2c	Tead4_Tfap2c	2	1.86588	1.54161	3.276	0.466542	1.50595	8195.01	86024.3	0.786162
chr2	60703006	60703857	852	*	7358	Gata3-1_Tead4-1_Tfap2c-1	Tfap2c_Tead4_Gata3	Gata3_Tead4_Tfap2c	3	11.8383	5.42648	7.80779	6.11688	1.50595	50304.1	16075.2	1.32751
chr9	46112175	46112674	500	*	37162	Tead4-1	Tead4	Tead4	1	16.9405	0.863304	3.12433	1.52404	1.50595	21317.2	100157	2.47227
chr18	69704674	69705229	556	*	69212	Tead4-2_Tfap2c-1	Tead4_Tead4_Tfap2c	Tead4_Tfap2c	3	13.9783	1.38465	3.72493	3.44204	1.50595	3809.28	102.021	0.0930981
chr17	23540232	23541487	1256	*	64813	Cdx2-1_Tead4-2_Tfap2c-2	Tfap2c_Cdx2_Tead4_Tfap2c_Tead4	Cdx2_Tead4_Tfap2c	5	3.12035	3.90729	2.95446	0.611688	1.50595	16882.3	4072.12	0.993047
chr2	94040269	94040854	586	*	8294	Tead4-1_Tfap2c-1	Tfap2c_Tead4	Tead4_Tfap2c	2	11.4905	5.43769	2.34173	0.580585	1.49952	34195	166559	1.66542
chr9	61945835	61946426	592	*	37861	Cdx2-1_Tead4-1_Tfap2c-1	Cdx2_Tead4_Tfap2c	Cdx2_Tead4_Tfap2c	3	6.72561	16.6326	2.92413	1.83506	1.49952	53517.5	197985	11.0683
chr7	89809318	89809974	657	*	30152	Tead4-2_Tfap2c-1	Tfap2c_Tead4_Tead4	Tead4_Tfap2c	3	9.96192	13.8913	17.1626	5.2149	1.49952	45007.6	481.843	0.827539
chr9	9314987	9315513	527	*	36155	Tead4-1_Tead4_double-2	Tead4_double_Tead4_double_Tead4	Tead4_Tead4_double	3	12.0703	2.41052	3.90693	0.81904	1.49952	24745.4	2375.63	0.320671
chr4	150748033	150748929	897	*	19337	Cdx2-1_Tead4-1_Tfap2c-2	Tfap2c_Cdx2_Tfap2c_Tead4	Cdx2_Tead4_Tfap2c	4	13.0612	22.3282	36.042	8.14893	1.49952	37940.6	9141.61	5.31349
chr11	54803860	54804447	588	*	45496	Cdx2-1_Tead4_double-1	Cdx2_Tead4_double	Cdx2_Tead4_double	2	8.38066	1.15481	4.92613	0.663526	1.49952	3399.89	78.5783	0.0655135
chrX	102304917	102305583	667	*	72904	Cdx2-2_Tead4-1_Tfap2c-1	Tead4_Tfap2c_Cdx2_Cdx2	Cdx2_Tead4_Tfap2c	4	12.9558	13.9923	19.8016	1.67955	1.49308	18695.1	8559.6	1.35509
chr1	55201757	55202445	689	*	1114	Tead4-3_Tfap2c-3	Tead4_Tfap2c_Tfap2c_Tead4_Tfap2c_Tead4	Tead4_Tfap2c	6	20.8937	22.6589	4.80479	1.18191	1.49308	31965	3312.47	1.56888
chr2	69377690	69378280	591	*	7528	Cdx2-1_Tfap2c-1	Cdx2_Tfap2c	Cdx2_Tfap2c	2	12.1441	17.6361	15.5003	1.55514	1.49308	72106.1	20303.5	4.97558
chr3	29976539	29977063	525	*	11821	Tead4-2	Tead4_Tead4	Tead4	2	9.75108	1.07633	7.49839	7.35062	1.49308	8331.94	2875.58	0.168956
chr9	66673571	66674376	806	*	38198	Cdx2-1_Gata3-1_Tead4-2	Tead4_Cdx2_Gata3_Tead4	Cdx2_Gata3_Tead4	4	13.1982	3.00475	15.658	7.38172	1.49308	48432.6	4103.2	1.32751
chr3	95323614	95324113	500	*	13426	Tfap2c-1	Tfap2c	Tfap2c	1	0.36896	0.532558	0.922132	2.93403	1.49308	9824.33	426214	25.4123
chr3	9048976	9049475	500	*	11425	Tead4-1	Tead4	Tead4	1	12.5973	6.86159	8.74812	1.29595	1.49308	33119	620.36	0.941326
chr3	98355701	98356211	511	*	13624	Tead4-1_Tfap2c-1	Tfap2c_Tead4	Tead4_Tfap2c	2	7.19999	5.47694	4.08286	0.539115	1.49308	6795.69	3424.38	0.782714
chr7	13041204	13041775	572	*	28378	Tead4-2	Tead4_Tead4	Tead4	2	11.4905	4.56878	3.37913	0.715364	1.49308	40985.3	89915.8	11.4718
chr18	61376368	61376904	537	*	68838	Cdx2-1_Tead4_double-1_Tfap2c-1	Tead4_double_Tfap2c_Cdx2	Cdx2_Tead4_double_Tfap2c	3	6.8732	7.71928	4.06466	0.891613	1.49308	50152.4	34128.1	3.24809
chr5	34294574	34295073	500	*	20199	Tfap2c-1	Tfap2c	Tfap2c	1	5.65036	2.11902	0.916066	0.694629	1.48664	12585.2	774.249	1.23096
chr9	58055417	58056107	691	*	37640	Cdx2-1_Gata3-1_Tead4-2_Tfap2c-2	Tfap2c_Tead4_Tfap2c_Gata3_Cdx2_Tead4	Cdx2_Gata3_Tead4_Tfap2c	6	24.1827	30.6697	13.8199	18.1848	1.48664	15888.1	2099.6	1.54129
chr11	43783752	43784251	500	*	45075	Tfap2c-1	Tfap2c	Tfap2c	1	10.236	2.06296	0.788666	0.456174	1.48664	1143.23	0	0.044825
chr5	65994612	65995177	566	*	20867	Tfap2c-2	Tfap2c_Tfap2c	Tfap2c	2	6.05094	50.1445	23.302	1.48257	1.48664	155857	67075.4	9.40291
chrX	37807219	37807718	500	*	72203	Tfap2c-1	Tfap2c	Tfap2c	1	3.80556	16.4308	8.78452	1.43073	1.48021	76246.1	1.07695e+06	52.4315
chr6	4684761	4685432	672	*	24205	Cdx2-2_Tfap2c-2	Cdx2_Tfap2c_Tfap2c_Cdx2	Cdx2_Tfap2c	4	8.55987	42.3019	40.9075	5.57776	1.48021	37012.3	6554.41	1.14131
chr4	150187085	150187642	558	*	19301	Tead4-1_Tfap2c-2	Tfap2c_Tead4_Tfap2c	Tead4_Tfap2c	3	13.2826	9.928	1.85033	0.746466	1.48021	38131.3	4399.34	2.00678
chr17	6827556	6828055	500	*	64469	Tead4-1	Tead4	Tead4	1	7.16836	3.12247	4.13746	1.1508	1.48021	145139	146799	28.5225
chr18	20773131	20773875	745	*	67764	Cdx2-1_Gata3-1_Tead4-1_Tfap2c-1	Cdx2_Tead4_Tfap2c_Gata3	Cdx2_Gata3_Tead4_Tfap2c	4	13.6094	17.9556	19.2616	2.03205	1.48021	31505.4	3607.33	1.19304
chr10	86831838	86832378	541	*	42603	Tead4-1_Tfap2c-1	Tfap2c_Tead4	Tead4_Tfap2c	2	3.93206	19.2618	6.47919	1.90764	1.48021	10654.2	100931	2.04126
chr2	52904487	52905069	583	*	7209	Cdx2-1_Tead4-2_Tfap2c-1	Tfap2c_Tead4_Tead4_Cdx2	Cdx2_Tead4_Tfap2c	4	13.5356	12.6805	4.13746	0.86051	1.48021	2718.52	4951.58	0.151715
chr4	54986972	54987662	691	*	16318	Cdx2-1_Tead4-1_Tfap2c-2	Tfap2c_Tead4_Tfap2c_Cdx2	Cdx2_Tead4_Tfap2c	4	9.86704	10.5446	26.0927	14.0377	1.47377	29262	112873	2.48606
chr15	77910831	77911521	691	*	60451	Tead4-1_Tfap2c-1	Tfap2c_Tead4	Tead4_Tfap2c	2	11.3534	9.82148	11.6965	2.06315	1.47377	107620	56100.6	14.6785
chr3	96247295	96248014	720	*	13478	Cdx2-2_Tead4-1	Tead4_Cdx2_Cdx2	Cdx2_Tead4	3	1.40205	0.672704	3.41553	1.60698	1.47377	46835.7	194021	49.8834
chr6	51174200	51174821	622	*	25164	Cdx2-1_Tead4-1_Tfap2c-3	Cdx2_Tfap2c_Tfap2c_Tfap2c_Tead4	Cdx2_Tead4_Tfap2c	5	12.6501	49.5335	24.0543	3.18285	1.47377	75537.4	11469.6	7.64094
chr14	18342385	18342928	544	*	56298	Cdx2-1_Tead4_double-1_Tfap2c-1	Tfap2c_Tead4_double_Cdx2	Cdx2_Tead4_double_Tfap2c	3	8.25416	1.6257	1.46813	0.528747	1.47377	3943.18	340.071	0.241366
chr12	98283294	98283949	656	*	51534	Tead4-2	Tead4_Tead4	Tead4	2	19.6287	7.33808	8.45692	0.891613	1.47377	28160.8	8476.58	1.19993
chr4	46033073	46033607	535	*	16061	Gata3-1_Tead4-2	Tead4_Tead4_Gata3	Gata3_Tead4	3	13.6621	0.77361	1.54093	4.34402	1.47377	7139.11	14844.3	0.855124
chr19	17389193	17389817	625	*	70408	Cdx2-1_Gata3-1_Tead4-1_Tfap2c-2	Cdx2_Tfap2c_Tfap2c_Tead4_Gata3	Cdx2_Gata3_Tead4_Tfap2c	5	9.19237	11.1613	2.81493	1.40999	1.47377	13077.2	1297.05	0.427562
chr1	165291370	165292137	768	*	4355	Cdx2-2_Gata3-1_Tfap2c-2	Cdx2_Tfap2c_Cdx2_Tfap2c_Gata3	Cdx2_Gata3_Tfap2c	5	6.77832	27.1212	17.4598	1.30632	1.46734	96213.3	26192.7	3.62048
chr14	67888164	67888665	502	*	57839	Tead4_double-2	Tead4_double_Tead4_double	Tead4_double	2	16.2448	2.55067	8.13539	1.27521	1.46734	45844.1	181444	2.81363
chr4	148855413	148855962	550	*	19212	Tead4-1_Tfap2c-1	Tfap2c_Tead4	Tead4_Tfap2c	2	4.81756	12.2432	3.36093	1.28558	1.46734	40703.7	25269.9	3.35498
chr12	25144672	25145530	859	*	49848	Cdx2-4_Tead4-1	Cdx2_Cdx2_Cdx2_Tead4_Cdx2	Cdx2_Tead4	5	12.5025	15.702	93.0808	4.77946	1.46734	35684.9	746.486	1.63439
chr14	56592908	56593613	706	*	57364	Tead4-1_Tfap2c-2	Tfap2c_Tead4_Tfap2c	Tead4_Tfap2c	3	9.43483	27.6874	8.56612	0.81904	1.46734	59813.2	75947.2	3.14465
chr2	157072495	157073027	533	*	10271	Tead4_double-2_Tfap2c-1	Tead4_double_Tead4_double_Tfap2c	Tead4_double_Tfap2c	3	10.5628	10.8586	2.42666	0.891613	1.46734	81417.3	130902	7.49612
chr6	43247269	43247912	644	*	24952	Tead4-1_Tfap2c-3	Tfap2c_Tfap2c_Tead4_Tfap2c	Tead4_Tfap2c	4	8.23308	13.6223	9.54286	0.995289	1.46734	29885.3	2372.54	0.855124
chr17	43119446	43119945	500	*	65644	Tead4-1	Tead4	Tead4	1	9.13966	10.5222	10.7016	6.91518	1.46734	52854.2	18252.3	3.4136
chr12	98724887	98725386	500	*	51546	Tead4-1	Tead4	Tead4	1	15.1274	2.51143	10.2163	1.58624	1.46734	23031.7	78490.9	2.26194
chr11	79752159	79752786	628	*	46878	Tead4-2_Tfap2c-2	Tead4_Tfap2c_Tfap2c_Tead4	Tead4_Tfap2c	4	15.0536	10.668	5.49033	1.17154	1.4609	91885.4	19515.9	4.38596
chr2	33908169	33908807	639	*	6733	Tead4-1_Tfap2c-1	Tead4_Tfap2c	Tead4_Tfap2c	2	27.4401	8.41441	2.89986	0.673893	1.4609	71019	11749.3	7.32372
chr2	38422354	38422881	528	*	6972	Tead4_double-1_Tfap2c-1	Tead4_double_Tfap2c	Tead4_double_Tfap2c	2	7.76924	9.67013	2.08086	0.570217	1.4609	9038.02	513.378	0.365496
chr11	64027362	64027929	568	*	46024	Gata3-1_Tead4-1_Tfap2c-1	Tead4_Tfap2c_Gata3	Gata3_Tead4_Tfap2c	3	4.97569	9.86073	3.4216	1.5033	1.4609	13512.4	73130.7	2.62744
chr17	35795569	35796068	500	*	65559	Tead4-1	Tead4	Tead4	1	17.1408	2.02933	2.99086	0.55985	1.4609	38710.8	1077.68	0.882708
chr4	117997548	117998098	551	*	17870	Tead4-1_Tfap2c-2	Tead4_Tfap2c_Tfap2c	Tead4_Tfap2c	3	5.09165	18.8974	4.43473	10.9067	1.4609	10287.6	21655.3	1.15511
chr8	122444330	122444829	500	*	35641	Tfap2c-1	Tfap2c	Tfap2c	1	6.07203	30.5352	10.3801	0.953818	1.4609	69757.3	227127	12.3821
chr16	90459206	90459908	703	*	63926	Tead4-1_Tead4_double-1_Tfap2c-1	Tead4_double_Tead4_Tfap2c	Tead4_Tead4_double_Tfap2c	3	15.802	10.7969	9.20312	1.75212	1.4609	32326	75524.2	2.67226
chr17	26514105	26514631	527	*	65008	Tead4-1_Tfap2c-1	Tfap2c_Tead4	Tead4_Tfap2c	2	10.3625	10.8137	7.35279	2.48822	1.4609	28758.9	3398.99	1.70335
chr11	22632320	22632876	557	*	44658	Cdx2-1_Tfap2c-1	Tfap2c_Cdx2	Cdx2_Tfap2c	2	10.7104	3.02717	22.1008	1.27521	1.4609	25091.7	2877.4	0.813747
chr4	100664767	100665481	715	*	17223	Tead4-2_Tfap2c-1	Tead4_Tead4_Tfap2c	Tead4_Tfap2c	3	9.89867	25.7982	14.3962	27.246	1.45447	4361.66	0	0.131027
chr6	30307497	30308201	705	*	24557	Gata3-1_Tead4_double-1_Tfap2c-3	Tead4_double_Gata3_Tfap2c_Tfap2c_Tfap2c	Gata3_Tead4_double_Tfap2c	5	9.70892	29.4476	11.3932	4.4788	1.45447	94529.9	9633.58	7.48923
chr7	102479209	102479855	647	*	30581	Tead4-1_Tfap2c-1	Tfap2c_Tead4	Tead4_Tfap2c	2	2.10834	1.31177	2.1112	4.94534	1.45447	19040.7	35099.6	1.84127
chr1	194642447	194643157	711	*	5503	Gata3-1_Tead4-1_Tfap2c-3	Tfap2c_Tead4_Gata3_Tfap2c_Tfap2c	Gata3_Tead4_Tfap2c	5	16.3502	28.7245	8.99686	2.37418	1.45447	52315.8	61076.4	1.49647
chr6	71264109	71264608	500	*	25628	Tead4_double-1	Tead4_double	Tead4_double	1	7.16836	4.50151	2.32353	0.694629	1.45447	19901.1	3506.02	0.875812
chr6	86519681	86520284	604	*	26022	Tead4-1_Tead4_double-1	Tead4_double_Tead4	Tead4_Tead4_double	2	13.9889	2.52825	2.75426	0.570217	1.45447	33758.4	6860.62	4.00322
chr16	45886524	45887023	500	*	63374	Tead4-1	Tead4	Tead4	1	7.3792	7.29884	7.27392	6.79077	1.45447	54945.1	29893.1	2.67571
chr6	47319587	47320086	500	*	24991	Tead4-1	Tead4	Tead4	1	13.3247	6.26176	4.39833	0.984921	1.45447	62588.9	3422.39	1.88265
chr13	55149748	55150247	500	*	54214	Tead4-1	Tead4	Tead4	1	6.7994	3.92972	14.0928	2.61263	1.45447	71259.8	7175.6	3.19292
chr5	136717959	136718555	597	*	23336	Tead4_double-2_Tfap2c-2	Tead4_double_Tead4_double_Tfap2c_Tfap2c	Tead4_double_Tfap2c	4	8.99208	6.45796	1.5106	0.528747	1.45447	8561.44	775.1	0.306879
chr6	31075488	31076073	586	*	24605	Tead4_double-1_Tfap2c-1	Tfap2c_Tead4_double	Tead4_double_Tfap2c	2	10.5312	6.15525	4.01613	0.673893	1.45447	33967.8	760997	11.7959
chr8	71968036	71968773	738	*	33850	Tead4-1_Tfap2c-1	Tfap2c_Tead4	Tead4_Tfap2c	2	36.1897	8.95257	8.56612	0.912348	1.44803	29333	208835	5.06178
chr6	135024916	135025456	541	*	27691	Cdx2-1_Tead4-1_Tfap2c-1	Tfap2c_Cdx2_Tead4	Cdx2_Tead4_Tfap2c	3	11.248	14.0091	13.5469	3.50425	1.44803	48385	33207.3	9.10293
chr8	123100170	123100783	614	*	35712	Tead4-1_Tfap2c-2	Tfap2c_Tead4_Tfap2c	Tead4_Tfap2c	3	7.73762	17.4567	5.78153	1.29595	1.44803	88275.7	13361.4	7.72714
chr15	9588855	9589367	513	*	59033	Tead4_double-1_Tfap2c-1	Tfap2c_Tead4_double	Tead4_double_Tfap2c	2	5.82957	2.23114	2.19006	0.736099	1.44803	5655.57	336.351	0.0793058
chr9	73125221	73125791	571	*	38526	Tead4-1_Tead4_double-1	Tead4_double_Tead4	Tead4_Tead4_double	2	10.5839	2.21992	2.75426	0.943451	1.44803	32044	96010	6.51342
chr12	24962530	24963077	548	*	49840	Tead4-1_Tead4_double-1_Tfap2c-1	Tead4_Tead4_double_Tfap2c	Tead4_Tead4_double_Tfap2c	3	7.70599	4.05865	1.78966	2.22903	1.44159	3012.84	15839.9	0.475835
chr19	32346016	32346634	619	*	70800	Tead4-2_Tfap2c-1	Tead4_Tfap2c_Tead4	Tead4_Tfap2c	3	14.1786	12.8599	19.2738	1.71065	1.44159	37189.1	102424	1.28958
chr2	166291077	166291912	836	*	10683	Cdx2-1_Tead4-2_Tfap2c-1	Tead4_Cdx2_Tfap2c_Tead4	Cdx2_Tead4_Tfap2c	4	24.2986	52.2187	30.576	14.2969	1.44159	39276	4810.27	3.44118
chr2	93217084	93217626	543	*	8243	Tead4_double-1_Tfap2c-1	Tead4_double_Tfap2c	Tead4_double_Tfap2c	2	6.82049	9.94481	5.18093	0.622055	1.44159	24168.8	14279.8	1.00339
chr9	20983139	20983858	720	*	36332	Cdx2-1_Tfap2c-1	Tfap2c_Cdx2	Cdx2_Tfap2c	2	3.08872	22.0871	10.2163	1.26485	1.44159	83871.9	142089	19.2644
chr11	119105125	119105663	539	*	49060	Tead4-1_Tfap2c-1	Tead4_Tfap2c	Tead4_Tfap2c	2	12.8925	18.5386	5.92106	3.45241	1.44159	61975.8	39428.4	7.21338
chr2	60619676	60620323	648	*	7347	Tead4-1_Tfap2c-2	Tfap2c_Tead4_Tfap2c	Tead4_Tfap2c	3	15.5912	27.9565	7.40739	22.1659	1.44159	4772.94	525.366	0.175852
chr11	100322292	100322791	500	*	47949	Tfap2c-1	Tfap2c	Tfap2c	1	0.600878	1.35662	1.26187	0.539115	1.43516	26000.6	650297	61.2586
chr13	48878291	48878851	561	*	53847	Gata3-1_Tfap2c-1	Gata3_Tfap2c	Gata3_Tfap2c	2	0.885504	4.14834	2.4934	1.00566	1.43516	46317.6	197682	46.6801
chr1	45916993	45917607	615	*	939	Tead4-2_Tfap2c-1	Tfap2c_Tead4_Tead4	Tead4_Tfap2c	3	10.8685	11.9461	7.34672	0.86051	1.43516	28591.3	173162	2.29987
chr2	103421080	103421645	566	*	8397	Tead4-1_Tfap2c-1	Tfap2c_Tead4	Tead4_Tfap2c	2	9.87758	18.746	18.4426	3.85674	1.43516	54864.9	8304.15	2.29642
chr4	55140822	55141893	1072	*	16337	Gata3-1_Tead4_double-2_Tfap2c-1	Gata3_Tfap2c_Tead4_double_Tead4_double	Gata3_Tead4_double_Tfap2c	4	11.9016	25.1199	25.3526	3.98115	1.43516	57247.5	2317.6	0.606862
chr6	71995196	71995695	500	*	25655	Tead4-1	Tead4	Tead4	1	4.69106	22.502	6.23653	11.8191	1.43516	15625.7	892.476	0.479283
chr7	122958227	122958827	601	*	31292	Tead4-1_Tfap2c-1	Tfap2c_Tead4	Tead4_Tfap2c	2	8.07495	41.3377	19.3951	23.5966	1.43516	53441.6	2847.75	1.98954
chr2	151960184	151960882	699	*	9934	Cdx2-1_Tead4-2	Tead4_Tead4_Cdx2	Cdx2_Tead4	3	21.7686	24.2622	9.85225	7.94157	1.43516	24433.4	34422.5	2.04126
chr2	104098568	104099434	867	*	8444	Cdx2-1_Tfap2c-2	Tfap2c_Tfap2c_Cdx2	Cdx2_Tfap2c	3	5.95607	11.6154	21.7429	2.41565	1.42872	38905.6	30663	1.54474
chr8	33992736	33993869	1134	*	32989	Cdx2-1_Gata3-1_Tead4-4_Tfap2c-3	Tfap2c_Tfap2c_Tead4_Tead4_Gata3_Tfap2c_Tead4_Cdx2_Tead4	Cdx2_Gata3_Tead4_Tfap2c	9	15.296	24.6098	19.1524	12.3271	1.42872	97340.8	12307.7	7.61681
chr5	104080359	104080974	616	*	21710	Tead4_double-2_Tfap2c-3	Tfap2c_Tfap2c_Tead4_double_Tead4_double_Tfap2c	Tead4_double_Tfap2c	5	8.74962	10.5334	4.77446	0.539115	1.42872	11312	1180.56	0.144819
chr15	76192711	76193598	888	*	60343	Tead4-2_Tfap2c-2	Tfap2c_Tead4_Tfap2c_Tead4	Tead4_Tfap2c	4	13.778	73.4089	15.9128	3.40057	1.42872	127522	839257	31.3086
chr17	62681535	62682155	621	*	66247	Tead4_double-1_Tfap2c-2	Tfap2c_Tfap2c_Tead4_double	Tead4_double_Tfap2c	3	12.513	7.97155	3.86446	1.26485	1.42872	5309.85	3806.68	0.148267
chr4	45232449	45233039	591	*	16003	Tead4-1_Tead4_double-1_Tfap2c-1	Tfap2c_Tead4_Tead4_double	Tead4_Tead4_double_Tfap2c	3	16.1183	9.40104	4.26486	0.829407	1.42872	38579.1	38367.5	1.51371
chr10	79675283	79675888	606	*	42235	Tead4-1_Tfap2c-2	Tfap2c_Tfap2c_Tead4	Tead4_Tfap2c	3	11.3323	12.8935	3.04546	0.590953	1.42872	35355.5	36613.8	22.6953
chr11	94717444	94717943	500	*	47517	Tead4-1	Tead4	Tead4	1	7.62166	2.78051	2.12333	0.736099	1.42872	41475.7	4782.69	1.19648
chr12	69879197	69879842	646	*	50517	Cdx2-1_Tead4-2_Tfap2c-1	Cdx2_Tead4_Tead4_Tfap2c	Cdx2_Tead4_Tfap2c	4	7.19999	12.0078	9.48826	1.35815	1.42872	18892.7	86238	1.59301
chr4	86853199	86854024	826	*	16936	Tead4-2_Tfap2c-1	Tead4_Tfap2c_Tead4	Tead4_Tfap2c	3	2.82518	1.23329	1.26793	0.34213	1.42229	12946.4	701456	37.522
chr7	12903539	12904067	529	*	28363	Cdx2-1_Tead4-1_Tfap2c-1	Tead4_Cdx2_Tfap2c	Cdx2_Tead4_Tfap2c	3	8.08549	23.8306	10.374	1.918	1.42229	87587	154807	17.83
chr7	28356866	28357433	568	*	28755	Tead4-1_Tead4_double-2	Tead4_double_Tead4_double_Tead4	Tead4_Tead4_double	3	10.2465	2.36007	1.3832	0.311028	1.42229	63446.1	31489.9	9.98908
chr11	114673286	114673941	656	*	48662	Cdx2-1_Tead4-1_Tfap2c-1	Tead4_Cdx2_Tfap2c	Cdx2_Tead4_Tfap2c	3	0.938212	2.0069	1.97773	0.404336	1.42229	15549.1	234009	56.8381
chr12	33181722	33182715	994	*	50037	Cdx2-1_Tead4_double-2_Tfap2c-2	Tead4_double_Tead4_double_Cdx2_Tfap2c_Tfap2c	Cdx2_Tead4_double_Tfap2c	5	21.231	12.2825	29.7327	20.0717	1.42229	92476.8	215111	9.84771
chr7	134378232	134378731	500	*	31722	Tfap2c-1	Tfap2c	Tfap2c	1	4.79648	1.03709	3.96153	0.331763	1.42229	853.983	183.349	0.0413769
chr8	94801592	94802091	500	*	34581	Tead4-1	Tead4	Tead4	1	5.37627	1.01466	1.03133	0.60132	1.42229	10040.5	4856.51	0.648239
chr13	42870567	42871128	562	*	53505	Tead4-2	Tead4_Tead4	Tead4	2	11.3956	2.8646	3.94333	0.746466	1.42229	18343.1	1392.68	0.555141
chr17	35721579	35722214	636	*	65546	Tead4-1_Tfap2c-2	Tead4_Tfap2c_Tfap2c	Tead4_Tfap2c	3	20.841	30.6641	5.39933	1.05749	1.42229	121760	19695.5	6.15827
chr1	183585472	183586005	534	*	5069	Tead4-1_Tfap2c-1	Tead4_Tfap2c	Tead4_Tfap2c	2	11.1742	15.3545	4.67133	1.06786	1.42229	8165.95	271.137	0.313775
chr8	35317990	35318521	532	*	33057	Tead4_double-1_Tfap2c-2	Tead4_double_Tfap2c_Tfap2c	Tead4_double_Tfap2c	3	6.47261	3.21777	1.66833	2.17719	1.42229	2663.68	123.984	0.0586173
chr18	35094215	35094714	500	*	68082	Tfap2c-1	Tfap2c	Tfap2c	1	7.46353	20.467	9.13032	4.78983	1.42229	55361.4	7589.7	3.84806
chr1	84847485	84848177	693	*	1994	Cdx2-2_Tead4-1_Tfap2c-1	Cdx2_Tead4_Tfap2c_Cdx2	Cdx2_Tead4_Tfap2c	4	11.3218	8.99182	22.4224	1.02639	1.42229	64904.8	90792.3	3.63428
chr2	162690559	162691058	500	*	10442	Tfap2c-1	Tfap2c	Tfap2c	1	10.7525	3.07202	0.928199	0.518379	1.42229	3394.98	21.9629	0.0655135
chr11	100425684	100426336	653	*	47960	Gata3-1_Tfap2c-2	Tfap2c_Tfap2c_Gata3	Gata3_Tfap2c	3	3.42606	60.8517	23.8905	21.9275	1.41585	36727.7	35656.6	5.80656
chr1	34467299	34467798	500	*	464	Cdx2-1	Cdx2	Cdx2	1	8.25416	0.543769	8.17786	1.26485	1.41585	20415.1	17393	1.6206
chr1	106407806	106408454	649	*	2711	Tfap2c-2	Tfap2c_Tfap2c	Tfap2c	2	7.17891	25.0022	8.96046	2.43638	1.41585	95644.8	24136.5	10.3615
chr8	43320785	43321284	500	*	33246	Tead4-1	Tead4	Tead4	1	6.40936	6.67659	5.42359	0.580585	1.41585	39093.6	3827.41	2.70674
chr8	119566385	119566884	500	*	35358	Tfap2c-1	Tfap2c	Tfap2c	1	6.7467	16.7784	5.58133	1.10933	1.41585	93971	158366	7.15476
chr10	78091765	78092359	595	*	42185	Tead4-2_Tfap2c-1	Tfap2c_Tead4_Tead4	Tead4_Tfap2c	3	14.147	7.11946	4.186	2.34308	1.41585	9418.85	657.906	0.210333
chr13	5844707	5845267	561	*	52424	Tead4-1_Tead4_double-2	Tead4_Tead4_double_Tead4_double	Tead4_Tead4_double	3	17.2252	3.16171	9.39119	23.0575	1.41585	91672.3	24693.2	7.02374
chr15	93744090	93744915	826	*	61236	Cdx2-1_Gata3-1_Tead4-3_Tfap2c-2	Tfap2c_Tead4_Tead4_Tead4_Cdx2_Gata3_Tfap2c	Cdx2_Gata3_Tead4_Tfap2c	7	12.8714	24.9181	23.4901	9.74553	1.41585	11663.9	392.253	0.534452
chrX	137136738	137137237	500	*	73138	Tead4_double-1	Tead4_double	Tead4_double	1	6.26178	0.67831	2.45093	0.90198	1.41585	6143.29	1130.03	0.255158
chr10	60815651	60816401	751	*	41560	Tfap2c-3	Tfap2c_Tfap2c_Tfap2c	Tfap2c	3	4.34319	54.1135	19.8076	2.07352	1.40942	125507	600173	16.637
chr12	113144396	113144895	500	*	52253	Tfap2c-1	Tfap2c	Tfap2c	1	6.5464	35.4347	3.65213	0.90198	1.40942	43829.4	584587	6.59962
chr13	30161842	30162355	514	*	53001	Cdx2-1_Tead4_double-1	Cdx2_Tead4_double	Cdx2_Tead4_double	2	12.8609	0.762398	7.30426	0.539115	1.40942	21732.3	5126.87	0.59307
chr15	76162481	76163201	721	*	60339	Cdx2-1_Gata3-2_Tead4-1_Tfap2c-1	Cdx2_Tfap2c_Tead4_Gata3_Gata3	Cdx2_Gata3_Tead4_Tfap2c	5	8.33849	18.8133	9.60959	6.24129	1.40942	38304	10397.2	3.01707
chr4	63771250	63771759	510	*	16699	Tead4-1_Tfap2c-1	Tead4_Tfap2c	Tead4_Tfap2c	2	4.23777	5.98146	2.1294	4.42696	1.40942	21098.8	2033.56	0.582725
chr11	77785256	77785862	607	*	46720	Tead4-3	Tead4_Tead4_Tead4	Tead4	3	17.5203	3.442	1.83213	0.964186	1.40942	91714.1	65997.8	5.49624
chr1	87919936	87920473	538	*	2163	Tead4_double-3_Tfap2c-1	Tfap2c_Tead4_double_Tead4_double_Tead4_double	Tead4_double_Tfap2c	4	10.0041	0.981027	1.06773	0.539115	1.40942	13639.7	187136	2.48951
chr3	118126726	118127225	500	*	14246	Tead4_double-1	Tead4_double	Tead4_double	1	7.77978	3.54291	15.2819	0.590953	1.40942	14537.9	533.587	0.282742
chr7	140852389	140853017	629	*	31889	Tead4-1_Tfap2c-3	Tfap2c_Tfap2c_Tead4_Tfap2c	Tead4_Tfap2c	4	13.8096	14.8331	2.99086	0.60132	1.40942	30938	95389.7	7.07546
chr15	28011938	28012437	500	*	59268	Tead4_double-1	Tead4_double	Tead4_double	1	6.63074	9.99527	4.93219	2.55043	1.40942	10951.7	118823	1.46888
chr19	20402691	20403264	574	*	70429	Cdx2-1_Tead4_double-1	Tead4_double_Cdx2	Cdx2_Tead4_double	2	14.2313	1.99008	1.79573	0.622055	1.40942	6295.19	714.658	0.368944
chr11	5475452	5476049	598	*	44245	Tead4-1_Tfap2c-2	Tfap2c_Tfap2c_Tead4	Tead4_Tfap2c	3	4.60673	30.0194	12.922	16.557	1.40298	12596.1	979636	0.603414
chr7	112699934	112700690	757	*	30887	Cdx2-1_Tead4-1_Tfap2c-1	Tead4_Tfap2c_Cdx2	Cdx2_Tead4_Tfap2c	3	10.4258	26.4205	10.2345	0.984921	1.40298	41411.7	90528.5	6.57893
chr1	118647951	118648754	804	*	2766	Cdx2-2_Gata3-1_Tead4-1_Tfap2c-2	Tfap2c_Tead4_Tfap2c_Gata3_Cdx2_Cdx2	Cdx2_Gata3_Tead4_Tfap2c	6	11.1637	25.2937	8.68139	3.49388	1.40298	89531	167186	8.66502
chr2	173008552	173009152	601	*	11126	Tead4-2	Tead4_Tead4	Tead4	2	12.9558	7.89867	6.27899	1.22338	1.40298	90961	265587	8.28573
chr9	106344723	106346145	1423	*	39376	Tead4-1_Tfap2c-3	Tfap2c_Tead4_Tfap2c_Tfap2c	Tead4_Tfap2c	4	3.73177	7.91549	3.68246	1.30632	1.40298	129904	61804	25.5778
chr8	72329061	72329591	531	*	33875	Tead4_double-1_Tfap2c-1	Tead4_double_Tfap2c	Tead4_double_Tfap2c	2	4.65944	3.12808	0.825066	0.290293	1.40298	4667.28	10561.5	0.703408
chr6	72431201	72431977	777	*	25684	Tead4-1_Tfap2c-1	Tfap2c_Tead4	Tead4_Tfap2c	2	1.2123	0.975421	1.83213	0.549482	1.39654	9191.98	546138	63.7584
chr7	102069703	102070315	613	*	30557	Cdx2-1_Tead4_double-1_Tfap2c-1	Tead4_double_Tfap2c_Cdx2	Cdx2_Tead4_double_Tfap2c	3	8.40174	8.35835	10.465	0.663526	1.39654	10971	39780.2	0.748233
chr7	112453864	112454448	585	*	30858	Tead4-1_Tfap2c-1	Tead4_Tfap2c	Tead4_Tfap2c	2	10.6788	13.4597	8.05046	0.933083	1.39654	39595.5	85865.1	2.6102
chr7	116201787	116202286	500	*	31028	Tead4_double-1	Tead4_double	Tead4_double	1	11.1531	1.70418	1.5834	0.311028	1.39654	13524.9	49501.7	1.2551
chr9	96773050	96773549	500	*	38981	Tead4_double-1	Tead4_double	Tead4_double	1	12.8398	1.61449	3.99186	0.55985	1.39654	18053.9	8889.61	1.12407
chr10	14189004	14189503	500	*	40495	Tfap2c-1	Tfap2c	Tfap2c	1	6.88374	7.74731	4.32553	0.829407	1.39654	23093.6	1214.77	1.45854
chr17	43219628	43220127	500	*	65653	Tead4-1	Tead4	Tead4	1	8.60204	12.0863	9.28199	4.58247	1.39654	21976.2	3981.39	0.713752
chr19	5016311	5016893	583	*	69925	Tfap2c-2	Tfap2c_Tfap2c	Tfap2c	2	21.2626	23.455	9.39119	3.11028	1.39654	136365	44548	12.4786
chr11	55012789	55013288	500	*	45518	Tead4-1	Tead4	Tead4	1	8.40174	0.431652	1.183	0.414704	1.39654	9983.59	24525.9	0.965462
chr9	119048342	119048841	500	*	39884	Gata3-1	Gata3	Gata3	1	10.4258	19.9849	6.87353	2.37418	1.39011	57314.5	20422.8	8.47193
chr6	114402133	114402632	500	*	26936	Tead4-1	Tead4	Tead4	1	3.72122	0.465287	1.43173	0.404336	1.39011	16524.1	148466	1.3482
chr15	79360071	79360570	500	*	60553	Tfap2c-1	Tfap2c	Tfap2c	1	15.0641	7.80337	2.4752	0.55985	1.39011	37628.8	101220	9.12017
chr8	36099868	36100367	500	*	33112	Tfap2c-1	Tfap2c	Tfap2c	1	15.8231	7.069	7.81992	0.746466	1.38367	13450.7	107684	1.05511
chr12	70890680	70891272	593	*	50590	Tead4-1_Tfap2c-1	Tfap2c_Tead4	Tead4_Tfap2c	2	8.86558	10.326	9.07572	7.21584	1.38367	37927.5	52612.7	2.48262
chr10	39967470	39967969	500	*	41038	Tead4-1	Tead4	Tead4	1	9.64567	0.683916	2.32353	1.86617	1.38367	715.008	13.5329	0.0517212
chr14	41017394	41017893	500	*	56947	Tead4_double-1	Tead4_double	Tead4_double	1	6.93645	1.76585	9.01506	11.7672	1.38367	24591.8	3024.61	0.979254
chr8	95145980	95146504	525	*	34610	Gata3-1_Tead4-1	Gata3_Tead4	Gata3_Tead4	2	9.3505	1.4351	12.9341	3.98115	1.38367	14895.1	9658.43	0.875812
chr11	53911181	53911680	500	*	45459	Tfap2c-1	Tfap2c	Tfap2c	1	6.23015	9.00863	2.20826	0.60132	1.38367	6836.62	0	0.203437
chr5	5510488	5511149	662	*	19582	Cdx2-1_Tead4_double-2	Tead4_double_Tead4_double_Cdx2	Cdx2_Tead4_double	3	23.2761	1.40147	4.1496	0.456174	1.38367	11422.9	94611.6	1.38268
chr19	44647774	44648286	513	*	71283	Tead4-1_Tfap2c-1	Tfap2c_Tead4	Tead4_Tfap2c	2	8.7707	5.20225	0.916066	0.86051	1.38367	1922.89	0	0.158612
chr2	20934208	20934861	654	*	6078	Cdx2-1_Tead4-1_Tfap2c-1	Tead4_Tfap2c_Cdx2	Cdx2_Tead4_Tfap2c	3	8.10658	13.7792	32.8024	3.60792	1.37724	38143.7	150981	2.94121
chr7	49601526	49602041	516	*	29269	Cdx2-1_Tead4-1	Tead4_Cdx2	Cdx2_Tead4	2	8.29633	5.28073	17.9512	1.27521	1.37724	133583	114053	16.3129
chr8	119779345	119779844	500	*	35388	Tead4-1	Tead4	Tead4	1	10.5944	1.9116	1.78966	0.539115	1.37724	7770.96	2417.6	0.630998
chr12	86473341	86474131	791	*	51391	Gata3-1_Tead4-2	Gata3_Tead4_Tead4	Gata3_Tead4	3	13.9994	24.3351	14.8815	34.7729	1.37724	66360.8	635884	18.0886
chr13	37707326	37707996	671	*	53279	Tead4-2_Tfap2c-2	Tfap2c_Tead4_Tfap2c_Tead4	Tead4_Tfap2c	4	9.33996	20.2428	4.23453	0.787937	1.37724	11037.8	4636.1	0.317223
chr16	30069434	30069990	557	*	62736	Tead4-1_Tfap2c-1	Tead4_Tfap2c	Tead4_Tfap2c	2	5.06002	30.8771	12.376	13.7889	1.37724	48540.5	56348.7	18.9403
chr11	33592036	33592683	648	*	44899	Tead4_double-1_Tfap2c-1	Tead4_double_Tfap2c	Tead4_double_Tfap2c	2	7.67437	3.18413	2.002	0.25919	1.37724	10715.8	3600.08	0.7172
chr8	18767478	18768056	579	*	32586	Tead4-3	Tead4_Tead4_Tead4	Tead4	3	13.9678	2.36568	3.53686	1.01602	1.37724	28787.4	52602.8	2.1516
chr3	142898928	142899547	620	*	14829	Cdx2-1_Tfap2c-2	Tfap2c_Tfap2c_Cdx2	Cdx2_Tfap2c	3	10.0041	28.5563	14.7784	16.1423	1.37724	17893	813.568	1.29303
chr4	123633289	123633788	500	*	18152	Tfap2c-1	Tfap2c	Tfap2c	1	5.6609	33.4951	9.79159	3.15175	1.3708	114668	150276	6.82375
chr5	140443815	140444526	712	*	23574	Gata3-1_Tead4-2_Tfap2c-2	Tead4_Tfap2c_Tfap2c_Tead4_Gata3	Gata3_Tead4_Tfap2c	5	7.79033	40.0988	6.81286	2.9444	1.3708	70141.3	137021	5.01351
chr11	54744183	54744708	526	*	45492	Tead4-2	Tead4_Tead4	Tead4	2	8.27524	0.42044	0.970666	0.497644	1.3708	5289.72	75443.6	0.810299
chr15	28179206	28180232	1027	*	59278	Cdx2-1_Tead4-3_Tfap2c-3	Cdx2_Tead4_Tead4_Tead4_Tfap2c_Tfap2c_Tfap2c	Cdx2_Tead4_Tfap2c	7	7.04186	3.17292	0.855399	0.34213	1.3708	5594.18	253.197	0.224125
chr6	145713100	145713895	796	*	28067	Cdx2-1_Tead4-2_Tfap2c-1	Tead4_Tfap2c_Cdx2_Tead4	Cdx2_Tead4_Tfap2c	4	34.872	14.0315	22.3314	1.46183	1.3708	68192.5	4832.28	3.45153
chr16	20445912	20446422	511	*	62378	Tead4-2	Tead4_Tead4	Tead4	2	11.385	3.5373	2.3296	0.590953	1.3708	17215.4	447.551	0.455146
chr6	84050937	84051436	500	*	25891	Tead4-1	Tead4	Tead4	1	2.8041	5.38164	2.4206	0.704996	1.36437	42396.1	248805	6.86857
chr14	121822426	121822937	512	*	58839	Tead4-1_Tfap2c-1	Tfap2c_Tead4	Tead4_Tfap2c	2	8.10658	12.4002	3.73706	0.549482	1.36437	75795.3	10284.3	3.90323
chr19	55769664	55770175	512	*	71674	Tead4-1_Tfap2c-1	Tead4_Tfap2c	Tead4_Tfap2c	2	6.85211	10.0121	6.02419	1.28558	1.36437	46315.8	105204	3.01017
chr9	104321243	104321963	721	*	39312	Cdx2-1_Tfap2c-1	Cdx2_Tfap2c	Cdx2_Tfap2c	2	16.0234	15.6796	21.3486	4.52027	1.36437	30626.7	11933.4	3.1481
chr11	31608105	31609166	1062	*	44794	Tead4-2_Tfap2c-3	Tfap2c_Tead4_Tead4_Tfap2c_Tfap2c	Tead4_Tfap2c	5	15.0641	7.71928	2.72393	0.632423	1.36437	8526.32	37.1953	0.189644
chr6	136690200	136690699	500	*	27810	Tfap2c-1	Tfap2c	Tfap2c	1	12.1651	5.08452	2.1658	0.715364	1.36437	28416	5029.97	1.63094
chr13	44869446	44869945	500	*	53662	Tead4-1	Tead4	Tead4	1	7.07349	1.23329	3.11826	1.00566	1.36437	3315.18	186023	1.12752
chr11	103140824	103141563	740	*	48164	Tead4-3_Tfap2c-1	Tead4_Tead4_Tead4_Tfap2c	Tead4_Tfap2c	4	8.11712	14.3678	4.67739	1.13007	1.35793	82052.4	9210.06	6.15827
chr1	105953429	105954102	674	*	2682	Gata3-1_Tead4-2_Tfap2c-2	Tfap2c_Tead4_Tead4_Tfap2c_Gata3	Gata3_Tead4_Tfap2c	5	5.88228	7.1587	6.07879	3.01697	1.35793	12549.5	2953.91	0.558589
chr11	69894624	69895167	544	*	46295	Tead4-1_Tfap2c-1	Tfap2c_Tead4	Tead4_Tfap2c	2	6.10365	35.4683	4.98679	2.34308	1.35793	115236	117368	14.7957
chr10	37221351	37221850	500	*	40966	Tead4_double-1	Tead4_double	Tead4_double	1	8.08549	1.70979	3.13646	1.77286	1.35793	88361	23026.3	4.3963
chr11	97437695	97438244	550	*	47754	Tead4-2_Tfap2c-1	Tead4_Tfap2c_Tead4	Tead4_Tfap2c	3	9.88813	3.49806	1.12233	0.404336	1.35149	58164.9	64247.2	3.87909
chr19	47339099	47339679	581	*	71444	Tead4-1_Tfap2c-1	Tead4_Tfap2c	Tead4_Tfap2c	2	4.45914	8.26866	2.184	0.331763	1.35149	5264.02	16701.3	0.630998
chr11	103096894	103097884	991	*	48160	Cdx2-1_Tead4-2_Tfap2c-2	Tead4_Cdx2_Tead4_Tfap2c_Tfap2c	Cdx2_Tead4_Tfap2c	5	15.2749	19.2898	5.28406	0.90198	1.35149	97515	171532	15.4439
chr19	44427627	44428126	500	*	71269	Tead4-1	Tead4	Tead4	1	6.5464	6.37948	4.92006	8.90576	1.35149	78581.2	19865.4	6.25481
chrX	103515292	103515893	602	*	72932	Tead4-1_Tfap2c-1	Tfap2c_Tead4	Tead4_Tfap2c	2	13.2509	10.5278	3.6946	2.15646	1.35149	35369.3	14421.4	2.52399
chr17	78407329	78408031	703	*	66746	Tead4-1_Tead4_double-2_Tfap2c-1	Tead4_Tead4_double_Tead4_double_Tfap2c	Tead4_Tead4_double_Tfap2c	4	11.7118	6.03752	7.40739	3.20359	1.35149	54103.3	106291	2.39641
chr18	4803458	4804085	628	*	67380	Tead4-2_Tfap2c-1	Tead4_Tfap2c_Tead4	Tead4_Tfap2c	3	10.489	9.91118	2.53586	1.25448	1.35149	24386.7	4180.89	1.7861
chr8	84210216	84210715	500	*	34190	Tead4_double-1	Tead4_double	Tead4_double	1	2.27701	1.84433	3.66426	0.580585	1.34506	14013.7	142153	34.9049
chr19	8982701	8983661	961	*	70128	Cdx2-1_Gata3-1_Tead4-1_Tfap2c-1	Cdx2_Gata3_Tead4_Tfap2c	Cdx2_Gata3_Tead4_Tfap2c	4	8.45445	4.63045	11.0292	3.29689	1.34506	102543	138753	24.3262
chr2	9866951	9867450	500	*	5761	Cdx2-1	Cdx2	Cdx2	1	2.76193	1.86115	5.42359	1.01602	1.34506	23935.9	1.02197e+06	12.0579
chr10	111389861	111390360	500	*	43225	Tead4-1	Tead4	Tead4	1	17.0565	1.55843	5.42359	1.17154	1.34506	36383.9	7937.76	3.01707
chr11	97803622	97804296	675	*	47783	Tead4-1_Tfap2c-2	Tead4_Tfap2c_Tfap2c	Tead4_Tfap2c	3	4.15343	11.7331	5.76939	0.850142	1.34506	87169.2	482016	23.4849
chr14	120288279	120288791	513	*	58718	Tead4-2	Tead4_Tead4	Tead4	2	8.30687	1.09314	2.51766	5.82659	1.34506	58226.2	94334.9	3.57566
chr16	96113901	96114400	500	*	64272	Tead4-1	Tead4	Tead4	1	2.79355	0.913757	0.497466	0.404336	1.34506	6253.05	1180.45	0.282742
chr6	118867301	118867931	631	*	27142	Tfap2c-3	Tfap2c_Tfap2c_Tfap2c	Tfap2c	3	9.39267	39.9923	16.7804	1.28558	1.33862	35567.9	3755.75	1.36889
chr6	136852760	136853375	616	*	27819	Tead4_double-1_Tfap2c-2	Tfap2c_Tfap2c_Tead4_double	Tead4_double_Tfap2c	3	7.38974	13.9194	11.3143	0.673893	1.33862	44344.5	16027.5	2.52399
chr7	112660204	112660708	505	*	30882	Gata3-1_Tead4-1	Gata3_Tead4	Gata3_Tead4	2	4.8281	6.52523	4.2042	4.60321	1.33862	69384.2	61623	8.94087
chr14	45463558	45464072	515	*	56980	Tead4-1_Tfap2c-1	Tead4_Tfap2c	Tead4_Tfap2c	2	6.90482	4.89392	3.22746	1.01602	1.33862	52899.3	204189	3.37912
chr16	11007491	11009058	1568	*	62063	Tead4-3_Tfap2c-2	Tead4_Tead4_Tfap2c_Tead4_Tfap2c	Tead4_Tfap2c	5	5.82957	8.73395	7.17079	1.80396	1.33862	144700	34848.4	21.2436
chr12	3780922	3781609	688	*	49318	Tead4-2_Tfap2c-2	Tead4_Tfap2c_Tfap2c_Tead4	Tead4_Tfap2c	4	10.4785	30.2044	4.48326	1.5344	1.33862	31916.3	22405.3	2.73433
chr12	76318515	76319155	641	*	50801	Gata3-1_Tead4-2	Tead4_Gata3_Tead4	Gata3_Tead4	3	11.6802	2.24235	5.29619	3.44204	1.33862	29899.7	96944.7	3.43429
chr16	33676176	33677028	853	*	63005	Cdx2-1_Tead4-1_Tead4_double-1	Cdx2_Tead4_Tead4_double	Cdx2_Tead4_Tead4_double	3	25.5847	25.3329	22.7439	13.0424	1.33862	45661	7825.27	5.15143
chr3	10258238	10258791	554	*	11503	Tead4-1_Tfap2c-1	Tead4_Tfap2c	Tead4_Tfap2c	2	14.6319	12.5235	7.02519	1.07823	1.33862	29777.3	971.596	1.15511
chr17	47311343	47311918	576	*	65930	Cdx2-1_Tead4_double-1_Tfap2c-1	Tead4_double_Tfap2c_Cdx2	Cdx2_Tead4_double_Tfap2c	3	8.94991	2.8646	2.17186	0.60132	1.33862	8454.71	12047.8	0.337912
chr5	25525985	25526548	564	*	19890	Tead4-1_Tfap2c-2	Tfap2c_Tead4_Tfap2c	Tead4_Tfap2c	3	8.90775	31.32	7.11012	1.64845	1.33219	15078.2	16798.1	3.66531
chr2	4142154	4142675	522	*	5574	Tead4-1_Tfap2c-1	Tfap2c_Tead4	Tead4_Tfap2c	2	11.4167	9.40665	7.06766	0.808672	1.33219	12439.1	88.5603	0.299983
chr4	83450609	83451108	500	*	16856	Tead4-1	Tead4	Tead4	1	18.1423	2.07417	4.39226	1.03676	1.33219	17284.9	141257	5.35487
chr8	122574202	122574904	703	*	35657	Cdx2-2_Tead4-1	Cdx2_Tead4_Cdx2	Cdx2_Tead4	3	8.1382	3.64382	6.91599	9.78701	1.33219	83491.2	595141	47.5456
chr13	58389407	58389906	500	*	54389	Tead4-1	Tead4	Tead4	1	1.2123	0.498922	1.5288	0.34213	1.33219	7349.13	717211	39.8943
chr14	45850616	45851115	500	*	57003	Tead4-1	Tead4	Tead4	1	10.9107	1.41829	2.5662	0.756834	1.33219	30516.7	4805.03	1.23096
chr16	52319125	52319728	604	*	63514	Gata3-1_Tead4-2_Tead4_double-1_Tfap2c-1	Tead4_Tead4_double_Tfap2c_Tead4_Gata3	Gata3_Tead4_Tead4_double_Tfap2c	5	12.4181	3.16732	1.0192	0.632423	1.33219	1423.96	1067.79	0.0793058
chr5	114667400	114667899	500	*	22182	Tfap2c-1	Tfap2c	Tfap2c	1	15.4225	4.1035	3.20926	1.35815	1.33219	10192.5	8244.66	4.56181
chr1	157081402	157082034	633	*	4110	Tfap2c-3	Tfap2c_Tfap2c_Tfap2c	Tfap2c	3	6.86265	37.01	12.5034	1.04713	1.32575	32872.4	23098.6	6.11
chr13	96533540	96534165	626	*	55339	Tead4-2_Tfap2c-1	Tead4_Tfap2c_Tead4	Tead4_Tfap2c	3	5.10219	18.1014	8.90586	0.829407	1.32575	11165	58409.4	1.09304
chr15	72659842	72661441	1600	*	60144	Cdx2-1_Tead4-2_Tfap2c-4	Tfap2c_Tfap2c_Tead4_Tead4_Tfap2c_Cdx2_Tfap2c	Cdx2_Tead4_Tfap2c	7	10.3203	2.46658	5.27799	3.7427	1.32575	44030.8	45110.7	3.97219
chr17	30045108	30045649	542	*	65277	Cdx2-1_Tead4-1	Tead4_Cdx2	Cdx2_Tead4	2	7.54787	6.00949	8.81486	0.622055	1.32575	5690.43	120050	1.57922
chr6	100180609	100181108	500	*	26660	Tfap2c-1	Tfap2c	Tfap2c	1	9.61404	27.4295	18.7096	4.97644	1.32575	91079	42169.1	4.19286
chr11	82032729	82033510	782	*	46980	Tead4-1_Tfap2c-3	Tfap2c_Tead4_Tfap2c_Tfap2c	Tead4_Tfap2c	4	15.5596	16.7503	12.831	2.5919	1.32575	22993	674.074	0.451698
chr1	84513104	84513603	500	*	1984	Tead4-1	Tead4	Tead4	1	12.1441	1.23329	1.60766	0.870878	1.32575	7462.16	1639.74	0.262054
chr18	53249985	53250548	564	*	68556	Cdx2-1_Tead4-1	Tead4_Cdx2	Cdx2_Tead4	2	13.2931	14.7322	17.7935	3.81527	1.32575	38802.9	47726.9	4.43078
chr12	25387732	25388231	500	*	49857	Tfap2c-1	Tfap2c	Tfap2c	1	4.93352	25.6917	11.5995	13.7682	1.32575	11850.9	376.078	0.599966
chr3	26745479	26746001	523	*	11688	Tead4-2	Tead4_Tead4	Tead4	2	7.71653	3.58215	6.31539	0.393968	1.31932	18080.6	63.7634	0.0930981
chr7	116287013	116287554	542	*	31040	Cdx2-1_Tead4_double-1_Tfap2c-1	Tead4_double_Tfap2c_Cdx2	Cdx2_Tead4_double_Tfap2c	3	4.7016	5.81329	9.00899	0.81904	1.31932	77863.1	51039.1	8.24436
chr13	23576453	23577068	616	*	52798	Tead4-2	Tead4_Tead4	Tead4	2	2.8568	0.639069	2.41453	0.974553	1.31932	9737.23	130877	59.4173
chr2	25176413	25177143	731	*	6152	Tead4-3_Tfap2c-1	Tead4_Tead4_Tfap2c_Tead4	Tead4_Tfap2c	4	16.4556	10.0401	2.6936	0.933083	1.31932	45552.3	8556.73	3.06879
chr8	25087436	25088217	782	*	32748	Tead4-1_Tfap2c-1	Tfap2c_Tead4	Tead4_Tfap2c	2	9.63512	15.7357	11.4903	1.51367	1.31932	88326.4	117551	7.36854
chr10	60813450	60814057	608	*	41559	Cdx2-2_Gata3-1_Tfap2c-1	Cdx2_Tfap2c_Cdx2_Gata3	Cdx2_Gata3_Tfap2c	4	3.46822	19.7999	28.3616	1.90764	1.31932	174007	896482	23.8814
chr6	112948544	112949226	683	*	26876	Tead4-2	Tead4_Tead4	Tead4	2	19.1332	7.00173	10.2223	5.99247	1.31932	93144.7	14720	5.06868
chr14	101765662	101766360	699	*	58478	Cdx2-1_Tead4_double-1	Cdx2_Tead4_double	Cdx2_Tead4_double	2	24.5095	10.085	3.2578	3.28653	1.31932	15509.8	25997.8	0.551693
chr9	116253422	116253936	515	*	39797	Tead4-1_Tfap2c-1	Tead4_Tfap2c	Tead4_Tfap2c	2	10.8474	6.69902	2.28106	1.43073	1.31932	34568.9	6321.58	2.95845
chr16	93006539	93007050	512	*	64090	Tead4-1_Tfap2c-1	Tfap2c_Tead4	Tead4_Tfap2c	2	10.7842	6.99052	2.49946	0.611688	1.31932	3830.24	74.3906	0.0896501
chr13	85158494	85159036	543	*	55046	Cdx2-1_Tfap2c-1	Cdx2_Tfap2c	Cdx2_Tfap2c	2	9.6035	2.69642	1.00707	0.383601	1.31932	415.615	0	0.0206885
chr13	53502380	53502879	500	*	54122	Tfap2c-1	Tfap2c	Tfap2c	1	5.45007	18.6844	6.57019	1.10933	1.31288	34719.5	6691.65	2.85501
chr19	3839739	3840270	532	*	69835	Tead4-1_Tfap2c-2	Tfap2c_Tead4_Tfap2c	Tead4_Tfap2c	3	7.6322	15.2087	11.8664	1.39962	1.31288	75836.5	15369.3	5.49624
chr2	119297809	119299215	1407	*	8841	Cdx2-2_Tead4-3_Tfap2c-2	Tfap2c_Tfap2c_Tead4_Tead4_Cdx2_Tead4_Cdx2	Cdx2_Tead4_Tfap2c	7	7.91683	9.51877	1.79573	0.487277	1.31288	10240.3	90789.1	3.03086
chr2	168056211	168056733	523	*	10844	Tead4-2	Tead4_Tead4	Tead4	2	8.57041	2.30962	1.52273	0.974553	1.31288	24712.2	30250.7	9.2374
chr17	13709590	13710089	500	*	64675	Gata3-1	Gata3	Gata3	1	28.5364	10.3709	8.62679	13.1565	1.31288	47972.8	19954.8	2.61364
chr18	34670740	34671419	680	*	68031	Tead4-1_Tfap2c-3	Tead4_Tfap2c_Tfap2c_Tfap2c	Tead4_Tfap2c	4	10.6893	48.8888	15.7005	3.47314	1.31288	48428.3	12762.1	2.9619
chr14	19277810	19278462	653	*	56315	Tead4-2	Tead4_Tead4	Tead4	2	3.93206	0.700734	1.77146	0.850142	1.31288	284.415	0	0.0965462
chr10	72660367	72660866	500	*	41980	Tead4-1	Tead4	Tead4	1	4.14289	1.05951	2.51766	0.383601	1.30645	6626.92	831753	5.32039
chr9	44892624	44893166	543	*	37099	Tfap2c-2	Tfap2c_Tfap2c	Tfap2c	2	11.9121	17.1035	16.5256	10.9378	1.30645	86108.5	20040.3	6.62376
chr2	68794372	68795005	634	*	7501	Cdx2-1_Tead4-1_Tfap2c-2	Cdx2_Tfap2c_Tead4_Tfap2c	Cdx2_Tead4_Tfap2c	4	6.55694	15.8029	8.61466	0.642791	1.30645	2829.42	0	0.0999943
chr5	92763398	92764143	746	*	21418	Cdx2-1_Gata3-2_Tead4-1_Tfap2c-2	Tfap2c_Gata3_Tead4_Gata3_Tfap2c_Cdx2	Cdx2_Gata3_Tead4_Tfap2c	6	14.5054	9.90557	40.4161	4.65505	1.30645	30468.9	883.171	0.637895
chr14	99294339	99294867	529	*	58406	Tfap2c-2	Tfap2c_Tfap2c	Tfap2c	2	7.54787	56.0979	11.1991	8.82282	1.30645	11849.2	5162.71	0.930981
chr18	82642825	82643324	500	*	69666	Tfap2c-1	Tfap2c	Tfap2c	1	10.5523	9.89997	6.04846	0.642791	1.30645	17302.4	58683.6	1.54474
chr8	127257468	127257989	522	*	36020	Tead4-2	Tead4_Tead4	Tead4	2	7.29486	0.280294	0.691599	0.580585	1.30645	7145.99	52437.2	0.730993
chr11	32345854	32346353	500	*	44831	Tfap2c-1	Tfap2c	Tfap2c	1	13.0401	9.38983	8.43872	0.995289	1.30645	64372.2	49741.7	3.3274
chr14	120373533	120374032	500	*	58731	Tead4-1	Tead4	Tead4	1	14.0205	5.52178	2.68753	1.06786	1.30645	19814.9	242795	4.87214
chr16	65765855	65766592	738	*	63650	Tead4-1_Tfap2c-1	Tead4_Tfap2c	Tead4_Tfap2c	2	7.54787	2.78051	4.36799	2.99623	1.30645	11665	461.034	0.344808
chr1	119538216	119538802	587	*	2837	Tead4-2_Tfap2c-1	Tead4_Tfap2c_Tead4	Tead4_Tfap2c	3	16.7402	10.8698	5.49639	1.33742	1.30645	34111.5	14195	7.02374
chr1	92921582	92922117	536	*	2554	Tead4_double-1_Tfap2c-1	Tead4_double_Tfap2c	Tead4_double_Tfap2c	2	4.17452	12.3609	3.60966	0.590953	1.30645	7687.06	62881.4	6.58238
chr11	55405910	55406582	673	*	45548	Cdx2-1_Tfap2c-2	Tfap2c_Tfap2c_Cdx2	Cdx2_Tfap2c	3	11.8911	40.7154	22.1008	1.77286	1.30001	106765	1.10458e+06	24.0883
chr2	26634635	26635626	992	*	6243	Cdx2-1_Tead4-1_Tfap2c-3	Tfap2c_Tfap2c_Cdx2_Tead4_Tfap2c	Cdx2_Tead4_Tfap2c	5	2.31918	3.60457	1.1102	0.425071	1.30001	6638.54	285608	62.9861
chr5	23894235	23894846	612	*	19805	Tfap2c-3	Tfap2c_Tfap2c_Tfap2c	Tfap2c	3	8.08549	24.8732	12.3942	2.44675	1.30001	36111.3	5057.16	1.06546
chr6	122765968	122766619	652	*	27335	Cdx2-2_Tead4-2_Tfap2c-1	Tead4_Cdx2_Tfap2c_Tead4_Cdx2	Cdx2_Tead4_Tfap2c	5	10.5206	8.66668	32.032	1.17154	1.30001	41919.1	6974.83	2.41366
chr1	181425293	181425896	604	*	4957	Tead4-1_Tfap2c-3	Tfap2c_Tfap2c_Tead4_Tfap2c	Tead4_Tfap2c	4	6.96807	29.1393	6.69153	0.694629	1.30001	18809.2	748.558	0.337912
chr7	141452056	141452694	639	*	31935	Tead4-2_Tfap2c-2	Tfap2c_Tfap2c_Tead4_Tead4	Tead4_Tfap2c	4	2.43514	1.79388	1.54093	0.331763	1.30001	10679.8	92092.8	42.5941
chr13	5769484	5769983	500	*	52418	Tead4_double-1	Tead4_double	Tead4_double	1	8.38066	2.95429	11.9392	11.2488	1.30001	20922.2	7047.47	0.606862
chr9	87303041	87303688	648	*	38805	Tfap2c-2	Tfap2c_Tfap2c	Tfap2c	2	7.29486	8.05564	0.897866	0.704996	1.30001	2879.35	0	0.0793058
chr12	18940493	18941088	596	*	49691	Tead4-1_Tfap2c-2	Tfap2c_Tead4_Tfap2c	Tead4_Tfap2c	3	3.63689	8.38078	1.8018	0.321395	1.29357	21332.4	1011.81	0.0827539
chr9	96445239	96445755	517	*	38966	Tead4-1_Tfap2c-1	Tfap2c_Tead4	Tead4_Tfap2c	2	11.0161	4.92756	4.11926	0.539115	1.29357	32573.8	1385.97	0.741337
chr15	96770898	96771501	604	*	61339	Tfap2c-2	Tfap2c_Tfap2c	Tfap2c	2	8.57041	9.81027	4.83513	1.27521	1.29357	66315.8	21332.4	6.23068
chr1	61095284	61096087	804	*	1309	Cdx2-1_Tead4-1_Tfap2c-2	Cdx2_Tead4_Tfap2c_Tfap2c	Cdx2_Tead4_Tfap2c	4	11.1531	5.61708	5.32653	0.798304	1.29357	2756.99	0	0.0517212
chr1	152115767	152116381	615	*	3796	Tfap2c-3	Tfap2c_Tfap2c_Tfap2c	Tfap2c	3	3.92152	41.1639	34.5678	7.32989	1.29357	50426.6	7405.97	2.1516
chr4	108350017	108350671	655	*	17544	Cdx2-1_Gata3-1_Tead4-1	Cdx2_Tead4_Gata3	Cdx2_Gata3_Tead4	3	6.49369	11.5032	38.9722	41.8436	1.29357	101196	11544.6	4.80317
chr1	189752624	189753201	578	*	5265	Tead4-2_Tfap2c-1	Tfap2c_Tead4_Tead4	Tead4_Tfap2c	3	11.1531	3.20095	1.40746	1.30632	1.29357	7095.08	29336	1.19648
chr7	118929879	118930516	638	*	31155	Tead4_double-2_Tfap2c-1	Tfap2c_Tead4_double_Tead4_double	Tead4_double_Tfap2c	3	12.882	10.4774	5.12633	1.07823	1.29357	27103.6	5743.51	2.01023
chr8	3955968	3956467	500	*	32212	Tead4-1	Tead4	Tead4	1	4.20614	0.583011	0.649133	0.476909	1.29357	660.089	0	0.0206885
chr11	3374144	3374643	500	*	44104	Tead4-1	Tead4	Tead4	1	6.73615	15.5283	5.04139	2.49859	1.29357	112053	44404.5	8.14091
chr11	77836500	77837183	684	*	46725	Cdx2-1_Tead4-2_Tfap2c-2	Tfap2c_Tfap2c_Tead4_Tead4_Cdx2	Cdx2_Tead4_Tfap2c	5	5.71361	16.7111	9.94932	0.829407	1.29357	95182.6	51358.8	5.82725
chr17	25165928	25166427	500	*	64912	Tead4_double-1	Tead4_double	Tead4_double	1	6.8732	0.386805	1.7472	1.99058	1.29357	7635.59	6676.05	1.87575
chr2	84528793	84529455	663	*	8006	Tead4-2_Tfap2c-1	Tfap2c_Tead4_Tead4	Tead4_Tfap2c	3	12.4392	3.64382	10.283	1.37889	1.28714	34538.2	5539.81	1.09994
chr7	24891310	24891809	500	*	28658	Tfap2c-1	Tfap2c	Tfap2c	1	2.75139	2.58431	1.4014	0.383601	1.28714	16423.2	142584	43.9561
chr10	125184021	125184697	677	*	43880	Cdx2-1_Tead4-2	Tead4_Tead4_Cdx2	Cdx2_Tead4	3	12.5868	15.5731	9.58532	0.808672	1.28714	13464.2	142.842	0.168956
chr15	100089628	100090223	596	*	61579	Tfap2c-2	Tfap2c_Tfap2c	Tfap2c	2	6.06148	14.1044	8.00799	0.943451	1.28714	19149.9	37911.4	1.77576
chr9	114690297	114690796	500	*	39716	Tead4-1	Tead4	Tead4	1	6.98916	0.908151	3.06366	1.75212	1.28714	16955.6	81960.3	2.03092
chr13	99307688	99308364	677	*	55493	Cdx2-2_Tfap2c-1	Tfap2c_Cdx2_Cdx2	Cdx2_Tfap2c	3	7.36866	8.29669	39.3848	1.96984	1.28714	48287.2	1340.08	0.679272
chr19	36227632	36228298	667	*	70862	Cdx2-1_Tead4-1	Cdx2_Tead4	Cdx2_Tead4	2	20.5036	2.07417	4.62886	1.31668	1.28714	26236.6	4652.65	1.0758
chr19	57386333	57386916	584	*	71771	Tead4_double-1_Tfap2c-1	Tfap2c_Tead4_double	Tead4_double_Tfap2c	2	14.0837	20.5735	13.4741	1.14043	1.28714	50894.1	176214	5.53761
chr1	106058414	106058913	500	*	2692	Tead4-1	Tead4	Tead4	1	11.385	6.16085	12.8735	11.4458	1.28714	39031.2	8750.66	1.03098
chr4	119106403	119106938	536	*	17946	Cdx2-1_Tead4-1	Cdx2_Tead4	Cdx2_Tead4	2	10.2887	11.6042	10.4225	6.21019	1.28714	98124.5	86474.3	14.5371
chr11	87574400	87575520	1121	*	47274	Gata3-1_Tead4-2_Tfap2c-4	Tfap2c_Tfap2c_Tfap2c_Tead4_Tfap2c_Tead4_Gata3	Gata3_Tead4_Tfap2c	7	11.1215	19.4468	11.0474	1.92837	1.28714	95737.6	38912.2	10.4649
chr11	97420665	97421342	678	*	47750	Tead4-1_Tfap2c-2	Tead4_Tfap2c_Tfap2c	Tead4_Tfap2c	3	12.7238	25.4899	5.89679	2.21866	1.28714	66099.5	76899.7	2.29297
chr11	103311952	103312451	500	*	48179	Tfap2c-1	Tfap2c	Tfap2c	1	13.4934	7.03537	2.05053	0.933083	1.28714	21410.5	2399.97	1.86541
chrX	138688483	138688982	500	*	73148	Tfap2c-1	Tfap2c	Tfap2c	1	6.31449	3.58215	2.093	0.684261	1.28714	12582.5	510.522	0.303431
chr14	7847506	7848288	783	*	56066	Cdx2-1_Tead4-1_Tfap2c-1	Tfap2c_Tead4_Cdx2	Cdx2_Tead4_Tfap2c	3	12.3971	20.5399	27.482	1.90764	1.2807	38003.5	512535	6.95133
chr18	61089398	61090184	787	*	68816	Tfap2c-2	Tfap2c_Tfap2c	Tfap2c	2	10.5523	19.4075	4.21026	1.22338	1.2807	101760	29084.2	9.05466
chr3	19566950	19567637	688	*	11608	Cdx2-1_Tead4-3_Tfap2c-1	Tfap2c_Cdx2_Tead4_Tead4_Tead4	Cdx2_Tead4_Tfap2c	5	14.4	17.5352	8.18999	0.829407	1.2807	6474.03	665.296	0.434458
chr11	120500190	120500782	593	*	49183	Gata3-1_Tfap2c-1	Gata3_Tfap2c	Gata3_Tfap2c	2	0.632503	1.87236	0.897866	0.497644	1.2807	10720.2	190463	38.9185
chr15	83440628	83441370	743	*	60854	Cdx2-1_Tead4-2_Tfap2c-1	Tfap2c_Tead4_Tead4_Cdx2	Cdx2_Tead4_Tfap2c	4	16.6454	7.27642	2.19006	0.881245	1.2807	24349.4	238083	3.01707
chr1	34103428	34104303	876	*	434	Cdx2-1_Tead4-2_Tfap2c-1	Tead4_Tfap2c_Tead4_Cdx2	Cdx2_Tead4_Tfap2c	4	7.60057	19.0824	19.3284	10.6683	1.2807	72186.3	75508.4	6.27895
chr1	92372594	92373290	697	*	2516	Tead4-1_Tfap2c-2	Tfap2c_Tfap2c_Tead4	Tead4_Tfap2c	3	12.3127	78.8746	42.1936	9.86995	1.2807	132927	16923.3	10.6097
chr2	29968535	29969034	500	*	6437	Tead4-1	Tead4	Tead4	1	11.3218	1.31738	1.89886	0.55985	1.2807	31886.1	223265	10.5891
chr7	16755301	16755828	528	*	28475	Gata3-1_Tead4-1_Tfap2c-1	Tead4_Gata3_Tfap2c	Gata3_Tead4_Tfap2c	3	5.82957	15.7917	3.08793	10.0773	1.2807	6907.49	310.553	0.320671
chr7	17047214	17047779	566	*	28501	Tead4-1_Tfap2c-1	Tfap2c_Tead4	Tead4_Tfap2c	2	6.91536	7.0634	3.40946	0.549482	1.2807	60272	11810.5	1.52405
chr7	28357795	28358491	697	*	28756	Tead4-2_Tfap2c-2	Tfap2c_Tfap2c_Tead4_Tead4	Tead4_Tfap2c	4	12.7238	17.1147	6.98879	0.684261	1.2807	51519.2	45349.9	12.5682
chr8	106619428	106620245	818	*	34840	Tfap2c-2	Tfap2c_Tfap2c	Tfap2c	2	7.08403	24.7219	9.02112	1.20264	1.2807	106480	317590	17.4473
chr18	75396165	75396664	500	*	69386	Tfap2c-1	Tfap2c	Tfap2c	1	0.748462	3.75593	2.3296	1.00566	1.2807	12329.5	439461	60.8551
chr15	87785640	87786139	500	*	61074	Tfap2c-1	Tfap2c	Tfap2c	1	7.34757	5.57784	2.17186	0.736099	1.2807	10416.8	2490.19	0.779266
chr17	80060636	80061181	546	*	66822	Tead4-2_Tfap2c-1	Tead4_Tfap2c_Tead4	Tead4_Tfap2c	3	11.364	3.32428	1.73506	0.86051	1.2807	29146.6	240030	5.14798
chr7	142610834	142611452	619	*	31997	Tead4-1_Tfap2c-1	Tfap2c_Tead4	Tead4_Tfap2c	2	8.47554	19.3122	10.3012	1.73139	1.2807	56591.6	25895.7	11.4752
chr9	66276656	66277457	802	*	38175	Tead4-1_Tfap2c-1	Tead4_Tfap2c	Tead4_Tfap2c	2	24.5095	8.48168	20.3354	1.63808	1.2807	89345.2	23101.7	7.78576
chr18	35115606	35116127	522	*	68085	Tead4-1_Tfap2c-1	Tead4_Tfap2c	Tead4_Tfap2c	2	8.12766	6.82795	1.40746	0.445806	1.2807	16266.8	41406.8	4.59974
chr8	94052460	94053335	876	*	34541	Tfap2c-2	Tfap2c_Tfap2c	Tfap2c	2	5.52386	3.76154	6.18799	1.06786	1.2807	40849.3	83728	3.66876
chr14	70515351	70516035	685	*	57952	Cdx2-2	Cdx2_Cdx2	Cdx2	2	3.95314	37.9686	26.1837	3.24506	1.2807	155604	1.12791e+06	39.0391
chr1	135763434	135763933	500	*	3505	Tfap2c-1	Tfap2c	Tfap2c	1	11.3429	15.3825	2.40846	0.673893	1.2807	28881.3	15361.9	3.17568
chr9	102733920	102734419	500	*	39175	Tead4-1	Tead4	Tead4	1	1.92913	0.599828	1.42566	0.34213	1.27427	14244.2	81055.3	36.3979
chr3	84814004	84814503	500	*	12941	Tfap2c-1	Tfap2c	Tfap2c	1	1.23338	23.4606	5.45393	1.63808	1.27427	56325.3	17851.3	23.7331
chr10	94512852	94513377	526	*	42870	Tead4-1_Tfap2c-1	Tead4_Tfap2c	Tead4_Tfap2c	2	6.80995	10.1578	8.71779	0.90198	1.27427	61858	65798.4	7.74783
chr1	138348350	138348866	517	*	3621	Tead4-1_Tfap2c-1	Tfap2c_Tead4	Tead4_Tfap2c	2	6.53586	20.0017	19.6196	4.61358	1.27427	23021.5	530.885	0.924085
chr3	95675359	95675858	500	*	13445	Tead4-1	Tead4	Tead4	1	3.67906	2.58991	4.0768	0.746466	1.27427	178699	116596	13.4579
chr5	88780251	88780861	611	*	21293	Gata3-1_Tfap2c-2	Tfap2c_Gata3_Tfap2c	Gata3_Tfap2c	3	11.0583	11.5369	2.88166	1.0886	1.27427	7400.11	48223.3	0.906845
chr5	137089940	137090552	613	*	23365	Cdx2-1_Tfap2c-2	Cdx2_Tfap2c_Tfap2c	Cdx2_Tfap2c	3	8.42283	27.6594	8.08079	1.67955	1.27427	58166.4	7480.69	1.26544
chr6	122869680	122870274	595	*	27346	Cdx2-1_Tead4_double-1	Cdx2_Tead4_double	Cdx2_Tead4_double	2	7.48462	4.31652	6.49739	1.07823	1.27427	50072.5	2799.19	2.7757
chr10	9529198	9530112	915	*	40382	Gata3-1_Tead4-1_Tfap2c-1	Gata3_Tead4_Tfap2c	Gata3_Tead4_Tfap2c	3	8.72854	15.5451	17.023	3.08954	1.27427	54677.3	5462.5	1.793
chr12	111704523	111705826	1304	*	52151	Tead4-1_Tfap2c-2	Tfap2c_Tfap2c_Tead4	Tead4_Tfap2c	3	4.46969	11.4976	6.19406	1.5344	1.27427	169385	133664	49.5868
chr17	57096484	57096983	500	*	66200	Tfap2c-1	Tfap2c	Tfap2c	1	3.24685	13.9362	1.46206	3.328	1.27427	4581.5	20048.8	3.35153
chr1	172273982	172274576	595	*	4627	Tead4-1_Tfap2c-1	Tfap2c_Tead4	Tead4_Tfap2c	2	7.45299	9.54119	2.48126	1.75212	1.27427	47450.5	16815.8	5.09971
chr16	62861377	62861876	500	*	63620	Tfap2c-1	Tfap2c	Tfap2c	1	0.621961	8.43123	6.23653	22.083	1.27427	61110.6	69275.2	2.74812
chr17	47599604	47600103	500	*	65964	Tfap2c-1	Tfap2c	Tfap2c	1	0.579794	1.11557	0.788666	0.311028	1.27427	23816	371088	24.9296
chr2	61402129	61402630	502	*	7399	Tead4_double-2	Tead4_double_Tead4_double	Tead4_double	2	5.11273	0.667099	1.37107	0.653158	1.27427	6968.54	478.582	0.61031
chr10	61328802	61329473	672	*	41602	Tead4-2_Tfap2c-1	Tead4_Tead4_Tfap2c	Tead4_Tfap2c	3	20.8304	23.7689	14.5478	1.71065	1.27427	28089.3	45102.7	2.04126
chr13	56697820	56698533	714	*	54332	Cdx2-1_Gata3-1_Tead4_double-1_Tfap2c-1	Tead4_double_Tfap2c_Gata3_Cdx2	Cdx2_Gata3_Tead4_double_Tfap2c	4	9.67729	5.47694	23.114	5.10085	1.27427	12374	556.728	0.865468
chr7	145025287	145025898	612	*	32143	Gata3-1_Tead4_double-1	Tead4_double_Gata3	Gata3_Tead4_double	2	9.6035	8.40881	4.64099	3.50425	1.27427	72328.3	8778.97	4.0446
chr14	54435084	54435636	553	*	57233	Tead4-1_Tfap2c-1	Tfap2c_Tead4	Tead4_Tfap2c	2	9.40321	13.768	5.05959	0.549482	1.26783	50471.4	47856.8	6.33757
chr8	11801524	11802080	557	*	32405	Tead4-2	Tead4_Tead4	Tead4	2	14.8006	0.70634	2.46913	0.30066	1.26783	14085.9	200945	2.4309
chr2	167570207	167570776	570	*	10791	Tead4-1_Tfap2c-1	Tfap2c_Tead4	Tead4_Tfap2c	2	6.75724	25.7253	3.36093	0.974553	1.26783	103158	20470.6	8.24436
chr9	22388252	22388751	500	*	36440	Cdx2-1	Cdx2	Cdx2	1	6.66236	9.11515	3.731	9.61076	1.26783	63112.4	213202	23.5987
chr4	105045406	105045968	563	*	17346	Tead4-1_Tfap2c-1	Tead4_Tfap2c	Tead4_Tfap2c	2	10.742	6.16085	1.82	0.86051	1.26783	4113.59	4698.52	0.151715
chr6	88691413	88691912	500	*	26156	Tfap2c-1	Tfap2c	Tfap2c	1	11.7856	10.8081	9.45792	1.55514	1.26783	43797.2	713.286	1.20683
chr6	146793417	146793916	500	*	28132	Tfap2c-1	Tfap2c	Tfap2c	1	5.65036	18.903	10.7077	1.45146	1.26783	92645.8	25271.5	3.71703
chr2	155141943	155142605	663	*	10138	Tead4_double-2_Tfap2c-2	Tfap2c_Tead4_double_Tead4_double_Tfap2c	Tead4_double_Tfap2c	4	7.92737	2.90945	3.276	0.632423	1.26783	17397.4	120541	2.03781
chr6	51485624	51486195	572	*	25176	Gata3-1_Tead4-1_Tfap2c-1	Tfap2c_Tead4_Gata3	Gata3_Tead4_Tfap2c	3	7.92737	7.50065	11.0353	5.85769	1.2614	88132.2	105006	16.6094
chr18	75375357	75376239	883	*	69383	Cdx2-1_Tead4-2_Tfap2c-1	Tead4_Tead4_Tfap2c_Cdx2	Cdx2_Tead4_Tfap2c	4	5.79794	2.75809	4.56819	0.767202	1.2614	25558.6	2.0046e+06	27.6743
chr19	53507130	53508090	961	*	71539	Tfap2c-2	Tfap2c_Tfap2c	Tfap2c	2	15.7388	67.775	27.4941	2.49859	1.2614	54405.3	6211.28	2.48262
chr5	35924177	35924760	584	*	20296	Tead4-1_Tfap2c-2	Tfap2c_Tead4_Tfap2c	Tead4_Tfap2c	3	5.67144	26.398	14.7662	25.0585	1.2614	93650.8	236592	6.26861
chr14	75178729	75179228	500	*	58079	Tead4-1	Tead4	Tead4	1	6.4199	14.11	5.52066	0.984921	1.2614	90422.3	455479	23.8642
chr3	121525960	121526600	641	*	14280	Tead4-2_Tfap2c-2	Tead4_Tfap2c_Tead4_Tfap2c	Tead4_Tfap2c	4	10.8685	33.1363	6.33359	0.767202	1.2614	41103.8	12136.6	3.16534
chr7	107661177	107662257	1081	*	30626	Tead4-3	Tead4_Tead4_Tead4	Tead4	3	11.3534	7.94352	1.95346	0.974553	1.2614	11739.5	26408.8	0.958566
chr4	54877367	54877866	500	*	16311	Tead4-1	Tead4	Tead4	1	8.42283	1.03709	0.800799	1.28558	1.2614	1772.3	102.152	0.0241366
chr8	107457631	107458130	500	*	34895	Tead4-1	Tead4	Tead4	1	15.7388	6.83916	4.93219	0.684261	1.2614	50123.4	57157.7	2.2378
chr2	38546172	38546771	600	*	6987	Tead4-2_Tfap2c-2	Tfap2c_Tead4_Tfap2c_Tead4	Tead4_Tfap2c	4	8.16983	5.37042	2.45093	0.570217	1.25496	36704.1	141495	3.29636
chr12	72084160	72084677	518	*	50651	Tead4-1_Tfap2c-1	Tead4_Tfap2c	Tead4_Tfap2c	2	7.18945	7.53429	3.44586	0.632423	1.25496	78236.8	36927.9	9.10293
chr2	52952164	52952725	562	*	7215	Gata3-2_Tfap2c-1	Gata3_Tfap2c_Gata3	Gata3_Tfap2c	3	7.41082	14.4463	11.9756	19.2422	1.25496	6440.64	3503.1	0.299983
chr12	17551833	17552473	641	*	49654	Tead4-1_Tfap2c-1	Tead4_Tfap2c	Tead4_Tfap2c	2	0.780087	0.549375	0.885732	0.321395	1.25496	13333.7	265016	37.0462
chr11	57970521	57971146	626	*	45651	Tead4-1_Tfap2c-3	Tfap2c_Tead4_Tfap2c_Tfap2c	Tead4_Tfap2c	4	15.0009	24.1725	10.5803	8.6362	1.25496	57685.5	5909.43	5.8376
chr12	102283909	102284408	500	*	51698	Tead4-1	Tead4	Tead4	1	5.27086	7.60717	3.822	1.83506	1.25496	78837.2	425434	29.9983
chr13	55148992	55149595	604	*	54213	Tead4-1_Tfap2c-1	Tead4_Tfap2c	Tead4_Tfap2c	2	10.1517	10.0625	5.30833	0.704996	1.25496	92522.9	16828.6	3.08258
chrX	7320501	7321124	624	*	71913	Cdx2-1_Tead4-1_Tfap2c-1	Tead4_Cdx2_Tfap2c	Cdx2_Tead4_Tfap2c	3	6.58857	6.71023	13.0191	5.90953	1.25496	31675.4	14375.2	2.36193
chrX	23360273	23360979	707	*	72144	Tead4-1_Tead4_double-1_Tfap2c-2	Tead4_double_Tead4_Tfap2c_Tfap2c	Tead4_Tead4_double_Tfap2c	4	4.87027	12.4002	4.04646	3.04807	1.25496	19594	284126	5.57899
chr1	106406716	106407627	912	*	2710	Gata3-1_Tead4-2_Tfap2c-2	Tfap2c_Tead4_Tead4_Tfap2c_Gata3	Gata3_Tead4_Tfap2c	5	16.2448	11.7611	8.23852	3.328	1.25496	99752.9	37803.8	13.251
chr12	33235112	33235683	572	*	50043	Gata3-1_Tead4-1	Gata3_Tead4	Gata3_Tead4	2	9.82488	12.7365	3.9494	2.37418	1.25496	39322.5	134766	3.00328
chr6	114974172	114974874	703	*	26966	Cdx2-1_Tead4_double-2_Tfap2c-1	Tead4_double_Cdx2_Tfap2c_Tead4_double	Cdx2_Tead4_double_Tfap2c	4	8.63366	1.55283	3.08793	0.352498	1.25496	5827.12	3186.51	0.334464
chr6	129518564	129519144	581	*	27611	Tfap2c-2	Tfap2c_Tfap2c	Tfap2c	2	4.60673	11.6378	8.79666	0.891613	1.25496	5852.24	65.4819	0.3586
chr9	70273996	70274876	881	*	38365	Gata3-1_Tead4-1_Tfap2c-2	Gata3_Tead4_Tfap2c_Tfap2c	Gata3_Tead4_Tfap2c	4	8.74962	70.9423	22.0341	6.17908	1.24852	63279.3	110674	5.06523
chr10	68156789	68157497	709	*	41831	Cdx2-2_Tead4-1_Tfap2c-1	Tead4_Cdx2_Cdx2_Tfap2c	Cdx2_Tead4_Tfap2c	4	18.2688	9.15439	31.1098	1.52404	1.24852	81900	174614	7.01684
chr10	111575683	111576468	786	*	43242	Tead4-1_Tfap2c-1	Tfap2c_Tead4	Tead4_Tfap2c	2	12.3127	5.20785	14.6752	4.40623	1.24852	84972.7	40374.6	8.46848
chr18	75343803	75344954	1152	*	69379	Cdx2-3_Tfap2c-1	Cdx2_Cdx2_Cdx2_Tfap2c	Cdx2_Tfap2c	4	1.25446	4.60803	19.3162	3.43167	1.24852	195490	298696	63.8412
chrX	74273193	74273692	500	*	72612	Tfap2c-1	Tfap2c	Tfap2c	1	0.621961	1.02587	1.08593	0.653158	1.24852	5427.38	355033	40.8597
chr5	66034341	66034902	562	*	20870	Tead4-1_Tfap2c-2	Tfap2c_Tead4_Tfap2c	Tead4_Tfap2c	3	13.7359	17.8883	9.47612	1.33742	1.24852	62842.8	250997	6.66514
chr9	107374559	107375058	500	*	39428	Tead4-1	Tead4	Tead4	1	4.34319	3.04959	2.2022	0.642791	1.24852	4317.06	913.639	0.25171
chr14	46966179	46966678	500	*	57061	Tead4-1	Tead4	Tead4	1	10.626	2.09099	3.26993	0.787937	1.24852	45164	25207.4	2.36193
chr2	156355804	156356527	724	*	10217	Cdx2-2_Tfap2c-1	Cdx2_Tfap2c_Cdx2	Cdx2_Tfap2c	3	13.2088	5.96465	18.206	0.704996	1.24852	16221.5	4188.9	0.893052
chr13	70181762	70182309	548	*	54762	Cdx2-1_Tfap2c-1	Cdx2_Tfap2c	Cdx2_Tfap2c	2	6.01932	5.79086	14.93	1.16117	1.24852	10896.2	76.1618	0.137923
chr11	120946177	120946735	559	*	49221	Tead4-2_Tfap2c-1	Tead4_Tfap2c_Tead4	Tead4_Tfap2c	3	5.94553	9.9336	2.19006	0.508012	1.24852	23006.1	11850.6	1.57232
chr17	73574219	73574718	500	*	66631	Tead4-1	Tead4	Tead4	1	16.5399	3.89608	5.43573	0.663526	1.24852	4736.11	2361.28	0.327567
chr11	63115715	63116300	586	*	45971	Tead4_double-3	Tead4_double_Tead4_double_Tead4_double	Tead4_double	3	6.95753	0.426046	1.2012	2.73704	1.24852	13913.9	485.625	0.19654
chr2	18586888	18587387	500	*	5995	Tfap2c-1	Tfap2c	Tfap2c	1	0.969838	0.768004	1.35287	0.60132	1.24852	2620.88	1950.05	0.144819
chr2	27631747	27632382	636	*	6289	Cdx2-1_Tfap2c-1	Tfap2c_Cdx2	Cdx2_Tfap2c	2	10.0673	28.831	7.29819	1.80396	1.24209	19372.3	1667.63	0.78961
chr5	123136418	123136917	500	*	22713	Gata3-1	Gata3	Gata3	1	1.32826	30.4959	9.91292	3.08954	1.24209	180004	271618	49.8006
chr10	111570646	111571238	593	*	43240	Tead4-1_Tfap2c-2	Tfap2c_Tead4_Tfap2c	Tead4_Tfap2c	3	10.7525	12.4506	11.193	7.41283	1.24209	39949.3	15426	1.96196
chr11	31750537	31751163	627	*	44808	Cdx2-1_Tead4-1_Tfap2c-1	Cdx2_Tfap2c_Tead4	Cdx2_Tead4_Tfap2c	3	29.7065	8.43123	3.87053	0.90198	1.24209	35767.3	17926.1	3.1481
chr1	170876910	170877409	500	*	4550	Tead4_double-1	Tead4_double	Tead4_double	1	5.69252	0.414834	1.06167	1.07823	1.24209	4827.37	37974.4	1.43785
chr4	62688511	62689075	565	*	16616	Tead4-1_Tfap2c-2	Tead4_Tfap2c_Tfap2c	Tead4_Tfap2c	3	5.96661	12.3329	4.49539	0.756834	1.24209	35107.2	17706.4	1.28613
chr8	3277980	3278479	500	*	32178	Tead4-1	Tead4	Tead4	1	4.49077	5.79647	4.095	0.570217	1.24209	12969.3	78211.7	2.77226
chr14	31827138	31827639	502	*	56751	Tead4_double-2	Tead4_double_Tead4_double	Tead4_double	2	7.68491	0.986633	0.873599	0.248822	1.24209	2993.77	46128.1	0.941326
chr3	93522712	93523298	587	*	13328	Tead4-1_Tfap2c-1	Tead4_Tfap2c	Tead4_Tfap2c	2	21.4735	2.36568	6.10306	0.995289	1.23565	19259.9	173914	9.34429
chr1	56952844	56953434	591	*	1150	Tead4-1_Tfap2c-1	Tead4_Tfap2c	Tead4_Tfap2c	2	5.69252	12.2376	13.8077	3.26579	1.23565	81643.3	188272	8.40297
chr4	125562283	125562782	500	*	18253	Tfap2c-1	Tfap2c	Tfap2c	1	3.28901	19.7887	5.84826	5.26674	1.23565	41780.8	27036.2	4.70318
chr5	117997176	117997820	645	*	22370	Tfap2c-3	Tfap2c_Tfap2c_Tfap2c	Tfap2c	3	3.64743	24.5705	6.03633	1.31668	1.23565	64167.4	620241	20.6505
chr7	73617423	73618621	1199	*	29740	Tead4-3_Tfap2c-2	Tead4_Tead4_Tfap2c_Tfap2c_Tead4	Tead4_Tfap2c	5	2.28755	16.7896	4.88973	6.72857	1.23565	96570.3	63995.8	19.8471
chr17	31646162	31646661	500	*	65365	Tfap2c-1	Tfap2c	Tfap2c	1	0.590336	0.639069	0.843266	0.383601	1.23565	3454.07	128577	22.4849
chr14	24206083	24206834	752	*	56493	Tead4-2_Tfap2c-1	Tead4_Tead4_Tfap2c	Tead4_Tfap2c	3	6.94699	15.6067	12.3275	1.45146	1.23565	60366	127997	5.72036
chr19	32242036	32242612	577	*	70785	Gata3-1_Tead4-1_Tfap2c-1	Gata3_Tfap2c_Tead4	Gata3_Tead4_Tfap2c	3	23.3077	13.1514	9.27592	3.72196	1.23565	33071.6	72814.1	3.50325
chr7	46044614	46045142	529	*	29158	Tead4-1_Tead4_double-1	Tead4_Tead4_double	Tead4_Tead4_double	2	4.24831	0.297111	0.903932	1.34779	1.23565	11042.7	52241.2	1.02753
chr2	131902732	131903231	500	*	9395	Tead4-1	Tead4	Tead4	1	18.1423	1.88918	3.75526	0.725731	1.22922	25582	2799.9	2.89639
chr1	11330231	11330751	521	*	107	Tead4-1_Tfap2c-1	Tead4_Tfap2c	Tead4_Tfap2c	2	4.76485	4.51273	6.93419	0.487277	1.22922	2379.27	0	0.0724097
chr6	54767808	54768307	500	*	25344	Tead4-1	Tead4	Tead4	1	11.8067	6.28979	6.69153	6.7493	1.22922	18857.5	371.98	0.7172
chr1	65146462	65147165	704	*	1453	Cdx2-1_Tfap2c-3	Tfap2c_Tfap2c_Tfap2c_Cdx2	Cdx2_Tfap2c	4	4.48023	21.1678	24.2848	3.83601	1.22922	7028.46	79.0682	0.0758577
chr14	21475890	21476451	562	*	56421	Cdx2-1_Tead4_double-1	Cdx2_Tead4_double	Cdx2_Tead4_double	2	7.53732	0.96421	5.08386	0.497644	1.22922	29591.5	6034.98	1.27234
chr2	59637257	59637778	522	*	7302	Cdx2-2	Cdx2_Cdx2	Cdx2	2	17.3622	4.04744	42.4727	2.57116	1.22922	43438.9	130676	5.52727
chr7	12905141	12905640	500	*	28364	Tead4-1	Tead4	Tead4	1	9.91975	2.03493	6.92206	0.808672	1.22922	47361.1	161211	6.26171
chr14	60559309	60559903	595	*	57472	Tead4-1_Tead4_double-1_Tfap2c-1	Tfap2c_Tead4_Tead4_double	Tead4_Tead4_double_Tfap2c	3	8.98154	3.41958	1.57126	0.86051	1.22922	17138.6	1048.31	0.499971
chrX	130557206	130557731	526	*	73053	Cdx2-1_Tead4_double-2	Tead4_double_Tead4_double_Cdx2	Cdx2_Tead4_double	3	6.82049	0.807245	1.9474	0.684261	1.22922	4370.42	60.221	0.137923
chr10	118051913	118052516	604	*	43500	Cdx2-1_Tead4_double-1_Tfap2c-2	Cdx2_Tfap2c_Tfap2c_Tead4_double	Cdx2_Tead4_double_Tfap2c	4	4.52239	17.2268	6.56413	11.4562	1.22278	21213	740.768	0.579277
chr11	104295568	104296203	636	*	48237	Cdx2-1_Tead4-1	Tead4_Cdx2	Cdx2_Tead4	2	7.95899	3.35792	8.30526	6.05467	1.22278	102365	28214.7	6.62721
chr16	17249040	17249700	661	*	62258	Tead4-1_Tfap2c-2	Tfap2c_Tfap2c_Tead4	Tead4_Tfap2c	3	5.22869	36.6848	7.18292	15.4995	1.22278	139726	392308	11.8269
chr7	112643585	112644112	528	*	30880	Tead4-1_Tfap2c-1	Tfap2c_Tead4	Tead4_Tfap2c	2	15.4963	7.16991	8.54186	1.23374	1.22278	17773.2	18065.4	0.720648
chr9	41809122	41809746	625	*	36940	Cdx2-1_Tead4-1_Tead4_double-1	Cdx2_Tead4_Tead4_double	Cdx2_Tead4_Tead4_double	3	10.8369	0.734369	1.55913	0.912348	1.22278	8430.56	933.747	0.458594
chr18	46598320	46598819	500	*	68428	Tfap2c-1	Tfap2c	Tfap2c	1	5.07056	16.0216	4.0768	1.43073	1.22278	101637	852705	21.7919
chr13	91873865	91874394	530	*	55131	Tead4_double-1_Tfap2c-1	Tfap2c_Tead4_double	Tead4_double_Tfap2c	2	7.21053	1.87797	0.976732	0.383601	1.22278	4205.17	177.702	0.582725
chr14	105348664	105349590	927	*	58561	Cdx2-1_Gata3-1_Tfap2c-2	Cdx2_Tfap2c_Tfap2c_Gata3	Cdx2_Gata3_Tfap2c	4	9.96192	11.7163	7.85632	7.73422	1.22278	37538.6	5237.35	1.29303
chr8	119686926	119687707	782	*	35373	Cdx2-1_Tead4-2_Tfap2c-2	Tfap2c_Tead4_Tead4_Cdx2_Tfap2c	Cdx2_Tead4_Tfap2c	5	13.1771	16.414	23.3384	1.03676	1.22278	57020.4	7211.43	1.91024
chr18	19727469	19728038	570	*	67730	Tead4-4	Tead4_Tead4_Tead4_Tead4	Tead4	4	10.12	0.140147	0.903932	0.248822	1.22278	1477.08	56.751	0.0103442
chr6	91389045	91389802	758	*	26298	Gata3-1_Tead4-1_Tfap2c-2	Gata3_Tfap2c_Tead4_Tfap2c	Gata3_Tead4_Tfap2c	4	24.5306	24.8452	4.40439	0.891613	1.21635	43489.4	84140.6	3.30326
chr11	70668159	70668870	712	*	46341	Tead4-1_Tfap2c-2	Tfap2c_Tfap2c_Tead4	Tead4_Tfap2c	3	7.32649	15.9207	5.39326	14.3591	1.21635	62748.2	303096	15.7853
chr9	61280657	61281642	986	*	37812	Tead4-1_Tfap2c-3	Tfap2c_Tfap2c_Tead4_Tfap2c	Tead4_Tfap2c	4	32.0363	82.0475	30.4668	2.79925	1.21635	30645.9	4727.67	3.37567
chr11	69096742	69097415	674	*	46224	Tead4-2_Tfap2c-1	Tead4_Tfap2c_Tead4	Tead4_Tfap2c	3	7.59003	3.01596	2.2204	0.736099	1.21635	49603.3	50526.9	14.7164
chr19	23087623	23088122	500	*	70493	Tead4-1	Tead4	Tead4	1	13.2404	4.81544	12.103	0.839775	1.21635	69643.9	14641.5	4.89972
chr8	3411631	3412347	717	*	32188	Gata3-2_Tfap2c-1	Gata3_Gata3_Tfap2c	Gata3_Tfap2c	3	11.5959	8.35275	8.04439	5.60887	1.21635	54917	86912.1	2.66536
chr10	83069729	83070451	723	*	42419	Cdx2-1_Gata3-1_Tead4_double-2_Tfap2c-1	Cdx2_Tead4_double_Tead4_double_Tfap2c_Gata3	Cdx2_Gata3_Tead4_double_Tfap2c	5	9.13966	7.69125	13.8077	2.88219	1.21635	13015.1	2400.79	1.14476
chr11	95403569	95404290	722	*	47583	Tfap2c-2	Tfap2c_Tfap2c	Tfap2c	2	8.70745	15.9823	9.39119	1.66918	1.21635	183638	135514	43.0631
chr19	46982192	46982836	645	*	71418	Gata3-1_Tfap2c-2	Tfap2c_Tfap2c_Gata3	Gata3_Tfap2c	3	6.6202	12.9383	9.00899	3.69086	1.21635	54898.6	18904.7	3.74461
chr9	61322340	61322937	598	*	37817	Cdx2-1_Tead4-1_Tfap2c-1	Tead4_Tfap2c_Cdx2	Cdx2_Tead4_Tfap2c	3	6.46207	29.7111	23.9815	1.4411	1.21635	102732	34197.1	11.7786
chr11	6773241	6773740	500	*	44314	Tead4-1	Tead4	Tead4	1	7.29486	4.45667	4.91399	0.850142	1.21635	30137.4	1177.38	0.555141
chr5	149078828	149079387	560	*	24033	Tead4-3	Tead4_Tead4_Tead4	Tead4	3	11.0899	2.85899	3.37306	0.684261	1.20991	22647.2	2784.83	1.82748
chr13	98699227	98699835	609	*	55447	Cdx2-1_Tead4-1_Tfap2c-1	Cdx2_Tead4_Tfap2c	Cdx2_Tead4_Tfap2c	3	9.75108	10.6175	12.6672	13.3224	1.20991	17661.6	3340.21	1.49302
chr2	172558686	172559478	793	*	11077	Tead4-1_Tfap2c-2	Tead4_Tfap2c_Tfap2c	Tead4_Tfap2c	3	1.04363	3.96896	1.638	0.497644	1.20991	5375.33	121399	48.8593
chr7	139246973	139247670	698	*	31822	Tfap2c-2	Tfap2c_Tfap2c	Tfap2c	2	1.22284	19.1777	3.13646	1.19227	1.20991	124923	74111.3	24.9124
chr11	59707875	59708454	580	*	45743	Tead4-1_Tfap2c-1	Tfap2c_Tead4	Tead4_Tfap2c	2	5.12327	17.4903	4.95646	0.746466	1.20991	49853.5	95867.3	4.65146
chr17	35863496	35864045	550	*	65567	Cdx2-1_Tead4-1	Tead4_Cdx2	Cdx2_Tead4	2	9.76163	10.1242	11.3932	2.37418	1.20991	42357.8	71437.7	11.4787
chr2	180251791	180252351	561	*	11303	Tead4-1_Tfap2c-1	Tead4_Tfap2c	Tead4_Tfap2c	2	14.1048	2.68521	4.0404	0.632423	1.20991	50100.5	9035.68	3.57221
chr9	116383188	116383990	803	*	39811	Cdx2-1_Tead4-2_Tfap2c-1	Tead4_Cdx2_Tfap2c_Tead4	Cdx2_Tead4_Tfap2c	4	11.7013	9.09272	11.1445	0.984921	1.20991	17557.3	4408.16	1.67577
chr13	99157694	99158230	537	*	55481	Tead4-1_Tfap2c-1	Tfap2c_Tead4	Tead4_Tfap2c	2	10.3203	8.89652	6.07879	1.16117	1.20991	63180.8	5104.53	0.703408
chr3	52463858	52464357	500	*	12294	Cdx2-1	Cdx2	Cdx2	1	6.1669	1.88357	17.2354	0.850142	1.20991	22474	3072.45	2.65847
chr5	125465738	125466237	500	*	22898	Tfap2c-1	Tfap2c	Tfap2c	1	2.36134	2.97672	6.20013	2.37418	1.20991	13604.5	21454.6	19.6299
chr6	113362054	113362639	586	*	26893	Tead4-1_Tfap2c-1	Tead4_Tfap2c	Tead4_Tfap2c	2	11.0266	23.4101	8.40839	1.94911	1.20991	132863	10249.3	10.9201
chr1	89116167	89116824	658	*	2253	Tead4-3_Tfap2c-2	Tead4_Tfap2c_Tead4_Tead4_Tfap2c	Tead4_Tfap2c	5	12.7555	22.8551	3.86446	0.829407	1.20347	27955.4	261209	3.63772
chr6	34688783	34689428	646	*	24704	Cdx2-2_Tfap2c-1	Cdx2_Cdx2_Tfap2c	Cdx2_Tfap2c	3	8.48608	8.35275	25.8864	5.53629	1.20347	25921.1	8373.19	0.299983
chr10	93391237	93391736	500	*	42785	Tead4-1	Tead4	Tead4	1	8.1382	8.37517	4.69559	0.912348	1.20347	40915.5	7231.6	2.05161
chr11	55418554	55419175	622	*	45552	Tfap2c-2	Tfap2c_Tfap2c	Tfap2c	2	2.68814	14.1492	3.70673	2.03205	1.20347	98278.2	1.09653e+06	31.0499
chr1	165567406	165567907	502	*	4370	Tead4_double-2	Tead4_double_Tead4_double	Tead4_double	2	8.15929	0.521346	1.3286	0.362866	1.20347	7489.9	28866.2	0.44825
chr9	74064771	74065343	573	*	38540	Cdx2-1_Tead4-1_Tfap2c-1	Cdx2_Tead4_Tfap2c	Cdx2_Tead4_Tfap2c	3	8.88666	12.3105	10.4589	9.98399	1.20347	6043.68	239.227	0.155164
chr11	70653539	70654148	610	*	46339	Tead4-1_Tfap2c-1	Tead4_Tfap2c	Tead4_Tfap2c	2	5.6609	3.71109	2.548	0.933083	1.20347	101949	503969	30.9672
chr17	43554987	43555519	533	*	65671	Cdx2-1_Tead4-1	Cdx2_Tead4	Cdx2_Tead4	2	9.13966	5.40406	28.0098	1.09896	1.20347	30796.2	1190.96	0.331016
chr3	65904654	65905190	537	*	12611	Gata3-1_Tfap2c-1	Gata3_Tfap2c	Gata3_Tfap2c	2	5.43952	9.76543	7.11619	16.4637	1.20347	25697.5	916.345	1.54129
chr9	63747555	63748054	500	*	37998	Tead4-1	Tead4	Tead4	1	8.65475	4.46788	10.6045	2.04242	1.20347	46066.3	136553	5.88242
chr13	12468750	12469284	535	*	52547	Cdx2-1_Tfap2c-1	Tfap2c_Cdx2	Cdx2_Tfap2c	2	6.95753	3.61018	3.80986	0.839775	1.20347	18072	1682.28	1.74818
chr2	163084844	163085625	782	*	10462	Tfap2c-4	Tfap2c_Tfap2c_Tfap2c_Tfap2c	Tfap2c	4	0.632503	4.65848	1.77753	2.52969	1.19704	31699.5	397694	41.0839
chr12	112568444	112568965	522	*	52204	Cdx2-1_Tead4-1_Tfap2c-1	Tead4_Tfap2c_Cdx2	Cdx2_Tead4_Tfap2c	3	8.00116	8.80682	6.32146	0.922716	1.19704	36643.2	3588.41	0.851675
chr7	68266452	68267368	917	*	29613	Cdx2-1_Tead4-2_Tfap2c-2	Tfap2c_Tfap2c_Tead4_Cdx2_Tead4	Cdx2_Tead4_Tfap2c	5	10.4468	11.1445	10.9989	1.23374	1.19704	16857	976.885	0.420666
chr11	32567269	32567969	701	*	44845	Tead4-1_Tfap2c-3	Tfap2c_Tfap2c_Tfap2c_Tead4	Tead4_Tfap2c	4	11.3007	26.2859	13.9533	1.45146	1.19704	85360.5	161450	3.83082
chr13	38170497	38170996	500	*	53322	Tead4_double-1	Tead4_double	Tead4_double	1	4.68052	1.23329	1.6562	2.84072	1.19704	10656.5	230807	2.88949
chr2	163073244	163073969	726	*	10460	Cdx2-1_Tead4-1_Tfap2c-1	Cdx2_Tead4_Tfap2c	Cdx2_Tead4_Tfap2c	3	12.9874	28.7301	48.0722	1.96984	1.19704	106264	700597	18.6576
chr11	101924556	101925055	500	*	48071	Tfap2c-1	Tfap2c	Tfap2c	1	4.3221	17.4287	5.93926	20.5175	1.19704	28245.5	3712.88	1.36889
chr14	63681346	63681894	549	*	57618	Gata3-1_Tead4-1	Gata3_Tead4	Gata3_Tead4	2	13.894	1.6201	5.05959	3.02734	1.19704	184.154	939.091	0.186196
chr3	127929841	127930390	550	*	14482	Tead4-1_Tfap2c-1	Tfap2c_Tead4	Tead4_Tfap2c	2	5.35519	2.59552	4.1132	0.694629	1.19704	5937.12	132.84	0.496523
chr7	80023283	80023801	519	*	29887	Tead4-1_Tfap2c-1	Tead4_Tfap2c	Tead4_Tfap2c	2	7.72707	6.32342	2.39633	3.328	1.19704	108952	80688.8	7.77887
chr8	126531243	126531824	582	*	35949	Tead4-1_Tfap2c-2	Tead4_Tfap2c_Tfap2c	Tead4_Tfap2c	3	4.22723	16.6438	1.547	0.746466	1.19704	17972.5	705.111	0.310327
chr9	63745743	63746712	970	*	37997	Cdx2-1_Gata3-1_Tead4-1_Tfap2c-2	Gata3_Tead4_Tfap2c_Cdx2_Tfap2c	Cdx2_Gata3_Tead4_Tfap2c	5	15.5701	29.0272	34.6285	18.8172	1.19704	89750.9	159148	10.5891
chr4	117190238	117191449	1212	*	17812	Cdx2-1_Tead4-3	Tead4_Cdx2_Tead4_Tead4	Cdx2_Tead4	4	1.06471	0.302717	1.03133	0.290293	1.19704	13524.4	202534	32.9843
chr9	25090765	25091354	590	*	36487	Cdx2-1_Tfap2c-1	Tfap2c_Cdx2	Cdx2_Tfap2c	2	13.5988	4.55197	15.5124	4.26108	1.19704	5667.6	329.152	0.265502
chr6	129351001	129351551	551	*	27607	Tead4-1_Tfap2c-1	Tfap2c_Tead4	Tead4_Tfap2c	2	6.65182	10.3653	7.04339	4.01226	1.19704	8802.55	115.076	0.175852
chr1	86344249	86344748	500	*	2060	Tfap2c-1	Tfap2c	Tfap2c	1	0.643044	1.63131	2.15973	4.37512	1.1906	14873.7	1.36923e+06	44.694
chr1	64985935	64986513	579	*	1443	Tfap2c-2	Tfap2c_Tfap2c	Tfap2c	2	8.32795	12.7141	9.05146	1.8247	1.1906	3020.29	7.42128	0.0758577
chr9	77729199	77729727	529	*	38633	Gata3-1_Tead4-1	Gata3_Tead4	Gata3_Tead4	2	13.3774	0.308323	0.727999	1.03676	1.1906	2917.65	315.669	0.0758577
chr12	36231297	36231796	500	*	50078	Tead4-1	Tead4	Tead4	1	10.0884	0.498922	2.4752	0.456174	1.1906	8517.73	1025.69	0.979254
chr5	76013404	76014728	1325	*	21179	Cdx2-1_Tead4-1_Tfap2c-2	Tead4_Cdx2_Tfap2c_Tfap2c	Cdx2_Tead4_Tfap2c	4	7.91683	12.4506	20.1049	1.84543	1.1906	142691	31978.9	13.2372
chr9	102839785	102840354	570	*	39189	Cdx2-1_Gata3-1_Tead4-1_Tfap2c-1	Tead4_Gata3_Cdx2_Tfap2c	Cdx2_Gata3_Tead4_Tfap2c	4	8.12766	13.8913	6.82499	1.00566	1.1906	27545.5	105446	2.0585
chr17	43569599	43570520	922	*	65673	Cdx2-1_Gata3-1_Tead4-1_Tfap2c-2	Tead4_Tfap2c_Cdx2_Tfap2c_Gata3	Cdx2_Gata3_Tead4_Tfap2c	5	15.4647	12.7141	13.4195	1.63808	1.1906	33012.5	50527.8	5.96862
chr11	114662150	114662649	500	*	48661	Tfap2c-1	Tfap2c	Tfap2c	1	5.51332	10.7352	10.5257	1.0886	1.1906	10790.9	40325.8	0.351704
chr15	73434679	73435433	755	*	60201	Cdx2-1_Tead4-1_Tfap2c-2	Tfap2c_Cdx2_Tfap2c_Tead4	Cdx2_Tead4_Tfap2c	4	31.6041	44.079	18.2788	2.70594	1.1906	85967.9	7310.23	4.11356
chr17	83727530	83728320	791	*	66947	Tead4_double-2_Tfap2c-1	Tfap2c_Tead4_double_Tead4_double	Tead4_double_Tfap2c	3	6.40936	14.2277	12.2304	1.03676	1.1906	139728	188389	9.26154
chr7	123219991	123221139	1149	*	31314	Cdx2-1_Tead4-3_Tfap2c-2	Tfap2c_Tead4_Cdx2_Tead4_Tfap2c_Tead4	Cdx2_Tead4_Tfap2c	6	11.5432	9.99527	13.0069	0.839775	1.1906	23772.2	3407.43	1.7068
chr18	35098625	35099124	500	*	68083	Tead4-1	Tead4	Tead4	1	9.17129	3.21216	10.5742	1.33742	1.1906	28671.9	1911.75	1.66887
chr5	139043376	139044030	655	*	23464	Cdx2-1_Tead4_double-1_Tfap2c-1	Cdx2_Tead4_double_Tfap2c	Cdx2_Tead4_double_Tfap2c	3	4.73323	8.90212	3.82806	0.736099	1.18417	12724.1	12831.5	0.930981
chr11	95003944	95004761	818	*	47544	Tead4-2_Tfap2c-2	Tead4_Tfap2c_Tead4_Tfap2c	Tead4_Tfap2c	4	12.3654	72.7137	15.294	5.68144	1.18417	40667.9	142676	12.351
chr15	82126414	82127066	653	*	60765	Tead4-1_Tfap2c-1	Tfap2c_Tead4	Tead4_Tfap2c	2	14.5054	12.4338	11.3932	0.808672	1.18417	24158.4	15154.1	1.9654
chr8	119182742	119183324	583	*	35335	Tead4-2_Tfap2c-1	Tfap2c_Tead4_Tead4	Tead4_Tfap2c	3	9.30833	3.55973	4.17386	0.632423	1.18417	4770.98	118.704	0.248262
chr9	120581842	120582599	758	*	39992	Tead4_double-1_Tfap2c-1	Tead4_double_Tfap2c	Tead4_double_Tfap2c	2	11.87	18.4489	3.79773	1.46183	1.18417	83785.9	5912.3	10.8166
chr2	129224433	129224974	542	*	9269	Cdx2-1_Tead4_double-1	Cdx2_Tead4_double	Cdx2_Tead4_double	2	5.87173	6.7831	2.4934	0.725731	1.18417	8012.57	918.466	0.513764
chr8	46791779	46792363	585	*	33346	Tead4-1_Tfap2c-2	Tfap2c_Tfap2c_Tead4	Tead4_Tfap2c	3	7.34757	13.5606	8.17786	1.39962	1.18417	61305.2	54737.2	3.88598
chr9	46017891	46018390	500	*	37146	Cdx2-1	Cdx2	Cdx2	1	2.8568	1.49677	2.86953	2.48822	1.18417	22522.4	185411	2.88604
chr10	120060336	120061029	694	*	43608	Gata3-1_Tead4-1_Tfap2c-1	Gata3_Tead4_Tfap2c	Gata3_Tead4_Tfap2c	3	6.48315	9.89436	11.1141	6.06504	1.18417	22925.9	14670.6	1.6068
chr16	64873834	64874394	561	*	63638	Gata3-1_Tead4-2	Tead4_Tead4_Gata3	Gata3_Tead4	3	6.94699	3.76154	4.34979	2.46749	1.18417	40189.3	7101.79	5.76519
chr2	122127616	122128117	502	*	8988	Tead4_double-2	Tead4_double_Tead4_double	Tead4_double	2	18.0052	4.61363	3.45193	0.81904	1.18417	31184.7	3605.86	2.48262
chr17	83654633	83655132	500	*	66940	Tead4-1	Tead4	Tead4	1	8.35958	8.76758	21.4578	12.8247	1.18417	120168	54541.8	12.7751
chr7	144037993	144038868	876	*	32089	Gata3-1_Tfap2c-3	Gata3_Tfap2c_Tfap2c_Tfap2c	Gata3_Tfap2c	4	6.64128	23.9539	6.58839	0.86051	1.17773	49705.2	14270.3	1.95506
chr8	72136310	72136809	500	*	33855	Tead4-1	Tead4	Tead4	1	4.61727	4.55757	2.59046	1.56551	1.17773	116375	465403	19.1472
chr15	51918235	51918734	500	*	59674	Tfap2c-1	Tfap2c	Tfap2c	1	4.59619	23.4494	18.9401	5.83695	1.17773	91339.4	14767	3.90667
chrX	167206164	167206685	522	*	73506	Gata3-1_Tfap2c-1	Tfap2c_Gata3	Gata3_Tfap2c	2	0.611419	0.403623	1.2558	0.736099	1.17773	5089.03	162168	35.1221
chr8	10921291	10921790	500	*	32323	Tfap2c-1	Tfap2c	Tfap2c	1	7.43191	10.0177	6.23046	0.663526	1.17773	55337	8591.13	3.05845
chr9	121337489	121338086	598	*	40038	Tfap2c-2	Tfap2c_Tfap2c	Tfap2c	2	6.86265	45.7887	24.0118	20.4345	1.17773	40410.5	70451.7	3.21361
chr4	8114514	8115052	539	*	15336	Tead4-1_Tfap2c-1	Tead4_Tfap2c	Tead4_Tfap2c	2	6.6729	6.80553	2.9302	1.20264	1.17773	12202.9	1538.77	0.420666
chr6	47526424	47527004	581	*	25011	Tead4-2_Tfap2c-1	Tead4_Tead4_Tfap2c	Tead4_Tfap2c	3	4.62781	12.9383	2.73	0.891613	1.17773	23544.5	259342	26.1433
chr7	127254513	127255188	676	*	31456	Cdx2-2_Tead4-1	Tead4_Cdx2_Cdx2	Cdx2_Tead4	3	1.81317	0.896939	2.93626	0.404336	1.17773	34256.7	73985.5	37.3979
chr3	115867116	115867615	500	*	14179	Tead4-1	Tead4	Tead4	1	3.92152	2.36568	4.85939	0.487277	1.17773	24083.6	788.212	0.334464
chr7	45456898	45457405	508	*	29122	Tead4-1_Tfap2c-1	Tead4_Tfap2c	Tead4_Tfap2c	2	0.927671	0.644675	1.03133	0.414704	1.17773	8870.49	119265	61.6172
chr5	65937104	65937625	522	*	20864	Tead4-1_Tfap2c-1	Tfap2c_Tead4	Tead4_Tfap2c	2	12.376	7.08021	3.68246	0.518379	1.17773	4874.76	711.875	0.313775
chr1	57605831	57606367	537	*	1176	Cdx2-1_Tead4-2	Tead4_Tead4_Cdx2	Cdx2_Tead4	3	6.09311	1.46313	3.86446	0.580585	1.17773	6329.98	0	0.158612
chr1	90618731	90619373	643	*	2375	Cdx2-2_Tead4-1_Tfap2c-1	Cdx2_Tead4_Tfap2c_Cdx2	Cdx2_Tead4_Tfap2c	4	11.1848	8.53774	6.93419	0.508012	1.17773	11225.4	8243.56	1.7861
chr3	94587838	94588337	500	*	13364	Tfap2c-1	Tfap2c	Tfap2c	1	6.08257	21.0108	13.8623	1.78323	1.1713	125963	69907.4	13.8199
chr9	64042761	64043438	678	*	38025	Cdx2-1_Tfap2c-2	Tfap2c_Cdx2_Tfap2c	Cdx2_Tfap2c	3	5.33411	35.8215	28.5679	1.57587	1.1713	117759	68934.1	22.7746
chr13	99217933	99218432	500	*	55485	Tead4-1	Tead4	Tead4	1	3.90043	6.66538	25.6013	7.4854	1.1713	13920.9	361.46	0.465491
chr16	21987893	21988392	500	*	62454	Tead4-1	Tead4	Tead4	1	5.99823	3.23459	1.91706	0.435439	1.1713	22367.6	32857.5	1.1689
chr17	31807981	31808958	978	*	65379	Cdx2-1_Tead4-1_Tfap2c-2	Tfap2c_Tfap2c_Tead4_Cdx2	Cdx2_Tead4_Tfap2c	4	8.88666	45.8953	16.3375	1.75212	1.1713	81940.4	7267.11	3.96874
chr5	13974736	13975235	500	*	19644	Tead4-1	Tead4	Tead4	1	10.7947	5.45451	16.1373	3.56645	1.1713	9298.96	355.785	0.120683
chr5	33955856	33956367	512	*	20179	Tead4-1_Tfap2c-1	Tead4_Tfap2c	Tead4_Tfap2c	2	9.89867	8.15654	11.0171	0.808672	1.1713	39028.6	20496	3.00328
chr7	12979847	12980592	746	*	28374	Cdx2-1_Tead4-1	Cdx2_Tead4	Cdx2_Tead4	2	6.9997	12.5235	35.6052	2.50896	1.1713	159518	156013	16.7956
chr10	108529936	108530501	566	*	43166	Cdx2-2	Cdx2_Cdx2	Cdx2	2	6.51478	2.24235	30.2302	1.16117	1.1713	30282.2	3094.28	0.706856
chr12	76901473	76902086	614	*	50857	Tead4-2_Tfap2c-1	Tead4_Tead4_Tfap2c	Tead4_Tfap2c	3	7.71653	4.45106	3.6582	1.01602	1.1713	32756.3	57320.8	1.53095
chr10	85365364	85365975	612	*	42524	Cdx2-1_Tead4-1_Tfap2c-1	Cdx2_Tead4_Tfap2c	Cdx2_Tead4_Tfap2c	3	9.224	16.7952	22.568	14.2347	1.1713	13384.8	1298.55	0.472387
chr3	36480497	36480996	500	*	12012	Tead4-1	Tead4	Tead4	1	11.4799	5.03407	6.47919	1.56551	1.1713	26048	8883.35	0.979254
chr1	62767589	62768269	681	*	1339	Cdx2-1_Tead4-1_Tead4_double-1	Tead4_double_Cdx2_Tead4	Cdx2_Tead4_Tead4_double	3	17.1619	6.05434	11.3932	1.04713	1.16486	64915.3	55915.4	3.86185
chr14	46412464	46412963	500	*	57025	Tfap2c-1	Tfap2c	Tfap2c	1	12.1651	23.326	57.3724	38.6711	1.16486	30862.5	2684.48	1.35854
chr1	86530910	86531645	736	*	2084	Cdx2-1_Tead4-1	Cdx2_Tead4	Cdx2_Tead4	2	2.90951	0.717551	1.3286	0.362866	1.16486	12923.5	900741	46.6146
chr3	51234201	51234804	604	*	12193	Cdx2-1_Tead4_double-1	Tead4_double_Cdx2	Cdx2_Tead4_double	2	7.10511	3.26262	4.96859	1.54477	1.16486	24191.4	559951	10.8787
chr4	57804839	57805378	540	*	16454	Tead4-1_Tfap2c-1	Tead4_Tfap2c	Tead4_Tfap2c	2	8.69691	4.98362	7.37099	2.55043	1.16486	52494	147642	3.06879
chr10	122977212	122977785	574	*	43825	Tead4-1_Tfap2c-1	Tead4_Tfap2c	Tead4_Tfap2c	2	6.78886	8.81243	2.4024	3.61829	1.16486	8147.46	60182	5.7514
chr13	38119724	38120333	610	*	53316	Tead4-1_Tfap2c-2	Tfap2c_Tead4_Tfap2c	Tead4_Tfap2c	3	6.10365	9.23287	4.40439	1.55514	1.16486	29378	2890.67	0.827539
chr19	44898614	44899787	1174	*	71297	Cdx2-1_Tead4_double-1_Tfap2c-3	Tfap2c_Tfap2c_Tfap2c_Cdx2_Tead4_double	Cdx2_Tead4_double_Tfap2c	5	12.4392	10.6904	10.6531	8.41848	1.16486	40026.8	1463.45	1.13097
chr5	138947866	138948406	541	*	23454	Tfap2c-2	Tfap2c_Tfap2c	Tfap2c	2	8.45445	18.9086	1.46813	0.777569	1.16486	9120.11	1213.66	0.141371
chr5	149320343	149321301	959	*	24053	Tead4-1_Tfap2c-3	Tfap2c_Tead4_Tfap2c_Tfap2c	Tead4_Tfap2c	4	16.5927	22.8551	38.4141	2.14609	1.16486	53124.9	2078.95	4.68249
chr10	8890139	8891295	1157	*	40366	Cdx2-1_Gata3-1_Tead4-1_Tfap2c-1	Tfap2c_Tead4_Cdx2_Gata3	Cdx2_Gata3_Tead4_Tfap2c	4	13.1455	1.12117	3.17893	1.38926	1.16486	32444	1196.24	1.58612
chr17	58773554	58774095	542	*	66224	Gata3-1_Tead4-1	Tead4_Gata3	Gata3_Tead4	2	9.80379	0.700734	3.95546	0.290293	1.16486	4857.9	217.92	0.0655135
chr3	38042553	38043148	596	*	12084	Cdx2-1_Tead4-1_Tfap2c-1	Cdx2_Tead4_Tfap2c	Cdx2_Tead4_Tfap2c	3	8.53879	2.52825	3.01513	0.663526	1.16486	11376.6	0	0.527556
chr4	130163533	130164050	518	*	18434	Tead4-1_Tfap2c-1	Tead4_Tfap2c	Tead4_Tfap2c	2	2.13997	19.9737	5.15666	1.57587	1.15842	75158.7	168404	26.7433
chr14	75154439	75154938	500	*	58077	Tead4-1	Tead4	Tead4	1	9.78271	16.599	5.13846	1.20264	1.15842	26463.1	2728.15	1.00684
chr4	119140846	119141590	745	*	17949	Tead4-2_Tfap2c-2	Tfap2c_Tfap2c_Tead4_Tead4	Tead4_Tfap2c	4	4.98623	8.74516	7.84419	1.05749	1.15842	83133.6	41541.3	42.6114
chr7	82822257	82822910	654	*	30049	Tead4-2	Tead4_Tead4	Tead4	2	8.61258	1.93963	3.48833	0.891613	1.15842	30282.9	8483.51	1.29303
chr8	84660086	84660712	627	*	34222	Tfap2c-3	Tfap2c_Tfap2c_Tfap2c	Tfap2c	3	2.62489	21.6891	3.81593	0.580585	1.15842	74691	126725	44.0871
chr17	70747614	70748137	524	*	66518	Cdx2-1_Tfap2c-1	Cdx2_Tfap2c	Cdx2_Tfap2c	2	7.07349	15.8702	18.0058	4.03299	1.15842	159264	166926	22.0125
chr2	75537721	75538562	842	*	7818	Cdx2-1_Tead4-2_Tfap2c-3	Cdx2_Tfap2c_Tead4_Tead4_Tfap2c_Tfap2c	Cdx2_Tead4_Tfap2c	6	12.2178	17.3782	12.467	8.85392	1.15842	3907.91	2704.54	0.286191
chr6	88592284	88592783	500	*	26147	Tead4_double-1	Tead4_double	Tead4_double	1	10.2993	0.655887	1.15267	0.466542	1.15842	4341.77	85.9996	0.110339
chr15	51951385	51952210	826	*	59679	Cdx2-1_Tead4-2_Tfap2c-2	Cdx2_Tfap2c_Tead4_Tead4_Tfap2c	Cdx2_Tead4_Tfap2c	5	11.364	20.8931	16.0766	16.2564	1.15842	110656	44653.5	7.43061
chr16	95716315	95716814	500	*	64245	Tead4-1	Tead4	Tead4	1	9.80379	0.807245	1.0556	0.383601	1.15842	17924.8	519440	6.0169
chr18	75493335	75493954	620	*	69401	Tead4-1_Tfap2c-1	Tead4_Tfap2c	Tead4_Tfap2c	2	4.91244	5.48815	5.56313	11.4355	1.15842	141023	156467	16.0784
chr1	39614195	39615042	848	*	741	Cdx2-1_Tead4-1_Tfap2c-4	Tfap2c_Cdx2_Tead4_Tfap2c_Tfap2c_Tfap2c	Cdx2_Tead4_Tfap2c	6	7.22107	33.3213	20.02	15.7587	1.15842	11447	375.024	0.820643
chr15	6953038	6953539	502	*	58973	Tead4_double-2	Tead4_double_Tead4_double	Tead4_double	2	6.84157	0.588616	0.485333	6.60415	1.15842	1439.84	0	0.0758577
chr15	96003190	96003689	500	*	61296	Tead4-1	Tead4	Tead4	1	5.20761	0.454076	1.83213	10.3054	1.15842	4020.28	319.577	0.213781
chr16	48297257	48298010	754	*	63418	Cdx2-1_Gata3-2_Tead4-1_Tfap2c-1	Gata3_Tfap2c_Gata3_Tead4_Cdx2	Cdx2_Gata3_Tead4_Tfap2c	5	7.2527	29.3972	48.5393	10.5438	1.15842	59324.5	152988	9.96495
chr18	61214986	61215485	500	*	68824	Tfap2c-1	Tfap2c	Tfap2c	1	8.54933	16.6494	9.43366	0.974553	1.15842	17412.4	4030.27	0.61031
chr1	86400358	86400857	500	*	2066	Tead4-1	Tead4	Tead4	1	6.98916	0.44847	0.667333	3.58719	1.15842	4064.4	161.522	0.0655135
chr5	136236614	136237660	1047	*	23291	Cdx2-1_Gata3-1_Tead4-1_Tfap2c-1	Tead4_Tfap2c_Cdx2_Gata3	Cdx2_Gata3_Tead4_Tfap2c	4	2.78301	14.2221	6.78253	2.31197	1.15199	142460	418624	29.4845
chr7	97535624	97536123	500	*	30238	Tfap2c-1	Tfap2c	Tfap2c	1	7.33703	20.3829	29.5143	5.50519	1.15199	134205	258063	14.6026
chr12	28533466	28533965	500	*	49898	Tead4_double-1	Tead4_double	Tead4_double	1	4.48023	0.880122	1.00707	3.19322	1.15199	4948.42	104.771	0.120683
chr19	6300246	6301275	1030	*	70019	Cdx2-1_Tead4-1_Tfap2c-2	Tfap2c_Cdx2_Tfap2c_Tead4	Cdx2_Tead4_Tfap2c	4	2.26647	37.0043	12.558	15.2611	1.15199	39015.2	277516	16.3335
chr7	66578533	66579261	729	*	29546	Tead4-3	Tead4_Tead4_Tead4	Tead4	3	10.7842	6.45236	4.17386	1.29595	1.15199	16720.8	585.306	0.34136
chr7	144930139	144930638	500	*	32132	Tfap2c-1	Tfap2c	Tfap2c	1	0.632503	1.27253	0.643066	0.228087	1.15199	2665.73	578433	15.2371
chr8	71312688	71313230	543	*	33807	Tead4-1_Tfap2c-1	Tead4_Tfap2c	Tead4_Tfap2c	2	6.19853	8.95257	5.24766	1.23374	1.15199	73501.2	63098.5	3.50325
chr6	145906090	145906685	596	*	28087	Cdx2-1_Tfap2c-3	Tfap2c_Tfap2c_Tfap2c_Cdx2	Cdx2_Tfap2c	4	12.0386	19.4299	7.95339	3.80491	1.15199	52763.8	4348.64	2.99638
chr7	24459352	24459851	500	*	28641	Tead4-1	Tead4	Tead4	1	8.73908	1.4351	1.68046	0.528747	1.15199	52453.9	21589.7	5.71002
chr5	110465938	110466437	500	*	21929	Tfap2c-1	Tfap2c	Tfap2c	1	5.23923	11.2902	4.39833	0.922716	1.14555	39026.7	6908.96	2.3378
chr12	79965887	79966386	500	*	50995	Tead4-1	Tead4	Tead4	1	9.16075	4.4903	2.184	7.44393	1.14555	18520.6	1726.56	1.06546
chr13	45820453	45820988	536	*	53706	Tead4-1_Tfap2c-1	Tead4_Tfap2c	Tead4_Tfap2c	2	15.9812	5.59466	10.5135	0.653158	1.14555	14409.8	5967.51	0.872364
chr16	14298265	14298787	523	*	62190	Tead4_double-2	Tead4_double_Tead4_double	Tead4_double	2	8.61258	3.54291	4.92613	0.922716	1.14555	4777.77	45777.1	1.2482
chr1	35232478	35232977	500	*	503	Tfap2c-1	Tfap2c	Tfap2c	1	4.48023	12.8823	16.3557	5.06975	1.14555	48280.7	964.894	0.827539
chr2	31024509	31025171	663	*	6520	Tead4-1_Tfap2c-2	Tfap2c_Tfap2c_Tead4	Tead4_Tfap2c	3	2.84626	18.7741	1.7472	0.570217	1.14555	8997.84	73362.4	13.9889
chr18	61046363	61046931	569	*	68810	Tead4-3_Tfap2c-1	Tead4_Tead4_Tfap2c_Tead4	Tead4_Tfap2c	4	10.5312	8.34153	4.12533	0.839775	1.14555	21058	15302.9	2.01023
chr19	5058268	5059416	1149	*	69928	Tead4-2_Tfap2c-2	Tead4_Tead4_Tfap2c_Tfap2c	Tead4_Tfap2c	4	4.34319	2.42734	1.80786	0.653158	1.14555	53337.8	322769	48.8076
chr2	118967999	118968498	500	*	8817	Tead4-1	Tead4	Tead4	1	10.5206	0.364382	1.18907	0.611688	1.14555	2728.42	216.982	0.0965462
chr6	34649894	34650393	500	*	24702	Tead4-1	Tead4	Tead4	1	9.74054	4.05304	2.05053	0.870878	1.14555	9488.58	12463.9	0.582725
chr6	115803580	115804079	500	*	27018	Tfap2c-1	Tfap2c	Tfap2c	1	2.01347	1.44631	2.25073	0.60132	1.14555	12863.8	251007	60.8793
chr9	66669422	66670189	768	*	38196	Cdx2-1_Gata3-1_Tead4-1_Tfap2c-1	Cdx2_Tfap2c_Gata3_Tead4	Cdx2_Gata3_Tead4_Tfap2c	4	7.90628	25.3329	12.9463	2.91329	1.14555	66363.7	5677.39	2.55158
chr13	43326384	43326898	515	*	53550	Tead4_double-1_Tfap2c-1	Tead4_double_Tfap2c	Tead4_double_Tfap2c	2	5.41844	2.83657	1.95953	0.829407	1.14555	23199.3	6099.12	1.06546
chr2	165032388	165032992	605	*	10568	Tead4-1_Tfap2c-1	Tead4_Tfap2c	Tead4_Tfap2c	2	7.44245	9.55801	5.80579	0.622055	1.14555	12631.1	265541	5.2997
chr7	112841786	112842317	532	*	30906	Tfap2c-2	Tfap2c_Tfap2c	Tfap2c	2	10.4574	8.59941	5.98173	0.891613	1.14555	63004.6	156268	4.69284
chr7	140165770	140166313	544	*	31882	Tfap2c-2	Tfap2c_Tfap2c	Tfap2c	2	5.49223	12.787	2.1112	0.549482	1.14555	5100.65	416.941	0.296535
chr5	122708671	122709263	593	*	22679	Gata3-1_Tead4-1_Tfap2c-1	Tead4_Tfap2c_Gata3	Gata3_Tead4_Tfap2c	3	6.78886	26.5606	9.36086	2.2083	1.13912	66877	110921	11.4959
chr8	90822436	90822976	541	*	34439	Tead4-2	Tead4_Tead4	Tead4	2	4.59619	8.71713	5.86646	21.2225	1.13912	7820.8	99.2599	0.696512
chr12	76861993	76862515	523	*	50851	Tead4-2	Tead4_Tead4	Tead4	2	21.5789	5.77405	9.76126	1.65881	1.13912	44521.4	28365.3	2.06885
chr13	21709788	21710481	694	*	52729	Tead4-1_Tfap2c-3	Tfap2c_Tfap2c_Tead4_Tfap2c	Tead4_Tfap2c	4	12.0176	2.2872	2.2568	0.55985	1.13912	10088.9	460.47	0.651687
chr13	42549096	42549595	500	*	53489	Tead4-1	Tead4	Tead4	1	7.3792	0.812851	2.457	0.539115	1.13912	7010.94	0	0.141371
chr14	25594035	25594534	500	*	56543	Tfap2c-1	Tfap2c	Tfap2c	1	7.92737	8.94697	4.0404	0.767202	1.13912	81436.6	45030.2	5.27901
chr7	112788103	112788638	536	*	30899	Tead4_double-1_Tfap2c-1	Tfap2c_Tead4_double	Tead4_double_Tfap2c	2	8.66529	3.57655	4.05253	1.14043	1.13912	23795.1	133389	3.56876
chr8	11259757	11260440	684	*	32348	Cdx2-1_Gata3-1_Tfap2c-1	Tfap2c_Gata3_Cdx2	Cdx2_Gata3_Tfap2c	3	9.24508	16.9522	8.17179	5.23563	1.13912	100484	414811	7.50302
chr13	26940339	26940838	500	*	52895	Gata3-1	Gata3	Gata3	1	24.4041	8.12851	7.93519	9.91142	1.13912	14726.9	141.991	0.141371
chr19	36207663	36208544	882	*	70861	Cdx2-2_Tead4-2_Tfap2c-2	Tfap2c_Cdx2_Tfap2c_Tead4_Tead4_Cdx2	Cdx2_Tead4_Tfap2c	6	9.99354	9.98406	10.6349	1.36852	1.13912	31661.9	2517.46	1.77231
chr1	83096462	83096994	533	*	1960	Gata3-1_Tead4-1_Tfap2c-1	Tfap2c_Tead4_Gata3	Gata3_Tead4_Tfap2c	3	8.31741	9.35059	7.86239	6.19982	1.13912	4975.67	106.272	0.248262
chr2	167351162	167351829	668	*	10771	Cdx2-1_Tfap2c-3	Tfap2c_Tfap2c_Tfap2c_Cdx2	Cdx2_Tfap2c	4	4.56456	56.8043	30.5456	34.7522	1.13912	171684	56864.3	16.4611
chr5	74492640	74493139	500	*	21104	Tead4-1	Tead4	Tead4	1	13.3353	1.46313	12.2304	3.02734	1.13912	20749.6	9687.09	0.286191
chr6	95702285	95702848	564	*	26510	Cdx2-1_Tead4-1	Cdx2_Tead4	Cdx2_Tead4	2	8.54933	9.13757	3.6946	1.52404	1.13912	22640.8	50753.2	1.73094
chr13	48981009	48981508	500	*	53856	Tead4-1	Tead4	Tead4	1	14.7162	20.0466	3.4216	0.736099	1.13912	51062.5	9649.11	2.5964
chr17	5813682	5814332	651	*	64413	Tfap2c-2	Tfap2c_Tfap2c	Tfap2c	2	5.06002	17.1091	11.4175	3.21395	1.13912	62021.2	13474.6	3.06879
chr1	180779937	180780560	624	*	4916	Tfap2c-2	Tfap2c_Tfap2c	Tfap2c	2	8.40174	25.3554	9.38512	13.1772	1.13912	41071.4	17717.1	3.37912
chr4	107180504	107181257	754	*	17471	Tead4_double-2_Tfap2c-2	Tfap2c_Tead4_double_Tead4_double_Tfap2c	Tead4_double_Tfap2c	4	20.862	5.9198	2.64506	1.05749	1.13912	64841.8	174388	2.81018
chr5	17556003	17556522	520	*	19680	Tead4_double-1_Tfap2c-1	Tead4_double_Tfap2c	Tead4_double_Tfap2c	2	8.25416	2.92626	3.185	0.580585	1.13912	5254.03	513.648	0.168956
chr15	101995575	101996382	808	*	61695	Tead4-1_Tfap2c-1	Tfap2c_Tead4	Tead4_Tfap2c	2	0.685211	3.69987	1.24973	0.414704	1.13912	36718.6	343523	28.0225
chr11	78884803	78885302	500	*	46807	Tead4-1	Tead4	Tead4	1	8.54933	6.6822	5.46606	2.06315	1.13912	44343.1	14109.1	0.665479
chr10	37322811	37323425	615	*	40979	Tead4-1_Tfap2c-2	Tfap2c_Tead4_Tfap2c	Tead4_Tfap2c	3	7.56895	19.8111	10.4347	1.19227	1.13268	62850.7	22439.2	1.99989
chr10	60161048	60161568	521	*	41495	Tead4-1_Tfap2c-1	Tead4_Tfap2c	Tead4_Tfap2c	2	7.16836	15.5731	9.93112	0.933083	1.13268	130794	26817.5	9.41326
chr11	96017794	96018522	729	*	47632	Tead4-1_Tfap2c-1	Tfap2c_Tead4	Tead4_Tfap2c	2	34.5663	40.8836	21.7065	1.83506	1.13268	66174.4	19640.5	11.8166
chr12	85456783	85457583	801	*	51306	Cdx2-1_Tead4-1_Tfap2c-1	Tfap2c_Tead4_Cdx2	Cdx2_Tead4_Tfap2c	3	6.57803	5.24149	10.6531	4.32329	1.13268	32958	4513.49	2.13781
chr19	8992630	8993169	540	*	70132	Tfap2c-2	Tfap2c_Tfap2c	Tfap2c	2	2.71976	23.0121	4.75626	0.912348	1.13268	69885.6	865348	23.7228
chr1	75248082	75248589	508	*	1739	Tead4-1_Tfap2c-1	Tead4_Tfap2c	Tead4_Tfap2c	2	13.3142	12.1816	5.70873	1.06786	1.13268	84899.5	69776.8	14.4475
chr6	137145817	137146348	532	*	27839	Tfap2c-2	Tfap2c_Tfap2c	Tfap2c	2	5.10219	6.31782	6.57019	0.850142	1.13268	19264.9	15915.5	0.689616
chr10	68137382	68137881	500	*	41829	Tead4-1	Tead4	Tead4	1	9.10804	3.17853	8.92406	0.663526	1.13268	95902.6	184410	8.75812
chr15	38452638	38453214	577	*	59547	Tfap2c-2	Tfap2c_Tfap2c	Tfap2c	2	3.97423	3.52609	1.3468	0.55985	1.13268	27033.8	32178	1.97575
chr15	102673598	102674167	570	*	61748	Tead4-1_Tfap2c-1	Tfap2c_Tead4	Tead4_Tfap2c	2	8.85504	3.40837	18.4002	0.964186	1.13268	50680.9	42620.9	9.09603
chr8	83737738	83738918	1181	*	34147	Tead4-1_Tfap2c-3	Tfap2c_Tead4_Tfap2c_Tfap2c	Tead4_Tfap2c	4	9.224	32.2562	7.40132	0.725731	1.13268	101562	250367	10.7373
chr12	12994024	12995264	1241	*	49524	Cdx2-1_Gata3-1_Tead4-2_Tfap2c-1	Cdx2_Gata3_Tfap2c_Tead4_Tead4	Cdx2_Gata3_Tead4_Tfap2c	5	8.62312	5.47133	10.2163	2.72668	1.13268	57510.7	59871.1	5.73416
chr1	40449082	40449782	701	*	813	Tead4-1_Tfap2c-1	Tfap2c_Tead4	Tead4_Tfap2c	2	12.9031	6.15525	6.38213	0.673893	1.13268	8755.49	452.667	0.382737
chr2	165981180	165981741	562	*	10660	Tead4-2	Tead4_Tead4	Tead4	2	8.62312	1.58086	2.17793	0.798304	1.13268	88821.1	7785.98	2.79984
chr12	85642456	85643041	586	*	51327	Tead4_double-2_Tfap2c-1	Tead4_double_Tead4_double_Tfap2c	Tead4_double_Tfap2c	3	8.68637	3.03278	2.7846	0.798304	1.13268	6798.96	15816.2	1.99644
chr6	119477580	119478263	684	*	27174	Cdx2-1_Tead4-2_Tfap2c-1	Tfap2c_Cdx2_Tead4_Tead4	Cdx2_Tead4_Tfap2c	4	15.5596	18.8133	16.6226	2.46749	1.13268	22593.5	33185.6	4.41699
chr11	101968615	101969114	500	*	48077	Tead4-1	Tead4	Tead4	1	4.43806	5.51618	8.31739	2.3016	1.13268	10591.7	8377.64	6.34447
chr16	20800084	20800642	559	*	62398	Gata3-1_Tead4-1_Tfap2c-1	Tead4_Tfap2c_Gata3	Gata3_Tead4_Tfap2c	3	11.7962	5.45451	14.7966	5.14232	1.13268	19379.5	587.181	0.496523
chr10	112962180	112962724	545	*	43304	Cdx2-1_Tead4-2_Tfap2c-1	Cdx2_Tfap2c_Tead4_Tead4	Cdx2_Tead4_Tfap2c	4	2.07672	1.0483	8.68139	0.943451	1.13268	11246.9	1448.01	0.303431
chr1	9755432	9756089	658	*	70	Cdx2-1_Gata3-2_Tead4-1_Tfap2c-1	Cdx2_Gata3_Tead4_Tfap2c_Gata3	Cdx2_Gata3_Tead4_Tfap2c	5	5.80848	8.23502	11.6116	3.52498	1.12625	82371.6	5914.62	3.37567
chr15	82011855	82012451	597	*	60756	Tead4-2_Tfap2c-1	Tead4_Tead4_Tfap2c	Tead4_Tfap2c	3	8.79179	3.97456	2.093	0.632423	1.12625	22983.4	98266.7	2.66881
chr7	66582830	66583451	622	*	29547	Tead4-1_Tfap2c-1	Tead4_Tfap2c	Tead4_Tfap2c	2	4.07964	17.1315	8.51152	1.05749	1.12625	50900.1	4401.39	1.2551
chr1	73990884	73991445	562	*	1656	Tfap2c-2	Tfap2c_Tfap2c	Tfap2c	2	5.82957	14.8219	5.18093	0.829407	1.12625	27360	20581.4	1.02063
chr10	120334462	120335163	702	*	43629	Cdx2-1_Tead4-1_Tfap2c-1	Tfap2c_Tead4_Cdx2	Cdx2_Tead4_Tfap2c	3	15.7915	2.2872	12.1697	3.84638	1.12625	7252.06	0	0.52066
chr19	8990055	8990569	515	*	70130	Tead4-2	Tead4_Tead4	Tead4	2	7.5057	1.57525	1.58946	0.611688	1.12625	55845.1	549879	38.1668
chr8	83876224	83876790	567	*	34166	Tead4-1_Tfap2c-1	Tfap2c_Tead4	Tead4_Tfap2c	2	7.08403	37.5369	11.284	1.06786	1.12625	152067	102112	23.8504
chr5	147918124	147918717	594	*	23965	Tead4-1_Tfap2c-1	Tfap2c_Tead4	Tead4_Tfap2c	2	11.5326	13.4877	20.299	2.623	1.12625	43066.6	5286.48	2.16539
chr8	35576823	35577322	500	*	33067	Tead4_double-1	Tead4_double	Tead4_double	1	4.14289	6.98491	1.09807	0.590953	1.12625	7404.78	4044.54	0.399977
chr5	30887332	30887831	500	*	20019	Cdx2-1	Cdx2	Cdx2	1	0.990921	2.73006	5.50853	2.14609	1.12625	54438.1	6604.57	66.2066
chr5	148435585	148436141	557	*	23983	Tead4-1_Tfap2c-1	Tfap2c_Tead4	Tead4_Tfap2c	2	6.94699	14.1436	6.42459	0.943451	1.11981	7853.47	654.124	0.275846
chr7	68716827	68717485	659	*	29634	Cdx2-1_Tfap2c-1	Tfap2c_Cdx2	Cdx2_Tfap2c	2	7.73762	6.02631	30.4668	4.8313	1.11981	38879.8	8461.64	1.6999
chr8	88284569	88285196	628	*	34391	Tead4-1_Tfap2c-1	Tead4_Tfap2c	Tead4_Tfap2c	2	11.5748	27.9845	7.76532	1.01602	1.11981	105372	80134	10.1787
chr15	69161956	69162518	563	*	60114	Cdx2-1_Tead4-1_Tfap2c-1	Cdx2_Tfap2c_Tead4	Cdx2_Tead4_Tfap2c	3	2.92005	32.8504	13.1829	0.839775	1.11981	28737	1775.02	1.37234
chr2	33320401	33320919	519	*	6698	Tead4_double-1_Tfap2c-1	Tead4_double_Tfap2c	Tead4_double_Tfap2c	2	3.49985	6.41312	2.3842	1.00566	1.11981	11260.9	15415.3	0.617206
chr7	80442223	80443069	847	*	29933	Cdx2-1_Tead4-1_Tfap2c-2	Tfap2c_Cdx2_Tfap2c_Tead4	Cdx2_Tead4_Tfap2c	4	12.2706	36.1971	6.69153	2.2394	1.11981	72379.4	18609.9	4.88938
chr5	21732793	21733589	797	*	19751	Cdx2-2_Tead4-1	Tead4_Cdx2_Cdx2	Cdx2_Tead4	3	5.84011	1.09314	2.66933	0.570217	1.11981	4145.51	241.924	0.465491
chr12	21445316	21445874	559	*	49769	Tead4-1_Tfap2c-2	Tfap2c_Tead4_Tfap2c	Tead4_Tfap2c	3	3.87935	9.69816	1.44993	0.476909	1.11981	4795.69	108.481	0.234469
chr17	56289516	56290123	608	*	66159	Tead4-1_Tfap2c-1	Tfap2c_Tead4	Tead4_Tfap2c	2	13.2088	38.8935	13.7895	1.51367	1.11981	153859	466145	30.0535
chr6	31052963	31053462	500	*	24601	Tead4-1	Tead4	Tead4	1	5.0284	1.03148	1.93526	0.933083	1.11981	2071.03	198180	22.247
chr13	51975603	51976579	977	*	54002	Cdx2-2_Gata3-1_Tead4-3	Cdx2_Tead4_Tead4_Tead4_Cdx2_Gata3	Cdx2_Gata3_Tead4	6	15.6544	13.2299	9.23346	2.19793	1.11981	71743	22926.5	4.02736
chr15	85538859	85539562	704	*	60983	Cdx2-1_Tead4-1_Tfap2c-2	Tfap2c_Cdx2_Tead4_Tfap2c	Cdx2_Tead4_Tfap2c	4	11.87	20.3998	17.2657	1.04713	1.11981	46405.1	625205	8.01334
chr2	32167733	32168304	572	*	6604	Tead4-1_Tfap2c-2	Tfap2c_Tead4_Tfap2c	Tead4_Tfap2c	3	10.7947	20.1923	2.46913	0.528747	1.11981	41498.1	95186.9	4.93765
chr7	139944252	139944751	500	*	31869	Tead4_double-1	Tead4_double	Tead4_double	1	5.75577	3.42519	2.01413	0.767202	1.11981	95279.5	505751	25.7813
chr8	25507621	25508145	525	*	32783	Cdx2-1_Tead4_double-1	Cdx2_Tead4_double	Cdx2_Tead4_double	2	8.971	2.04614	12.6551	2.67484	1.11981	10442.6	666.283	0.313775
chr3	88488384	88488883	500	*	13118	Tfap2c-1	Tfap2c	Tfap2c	1	2.49839	10.0962	1.57126	12.0886	1.11337	34430.6	217415	4.27907
chr7	99668834	99669385	552	*	30393	Tead4-2	Tead4_Tead4	Tead4	2	9.54025	7.61277	2.73	0.81904	1.11337	5193.55	2555.94	0.344808
chr10	120218973	120219472	500	*	43617	Tfap2c-1	Tfap2c	Tfap2c	1	3.82664	20.3325	9.33659	3.65976	1.11337	122226	115181	16.7611
chr11	103270349	103270925	577	*	48176	Tead4-2_Tfap2c-1	Tead4_Tfap2c_Tead4	Tead4_Tfap2c	3	9.76163	4.45667	1.41353	0.767202	1.11337	8374.99	1550	0.672375
chr16	29954149	29954896	748	*	62722	Tead4-2_Tead4_double-2_Tfap2c-1	Tfap2c_Tead4_Tead4_Tead4_double_Tead4_double	Tead4_Tead4_double_Tfap2c	5	26.7759	13.2691	8.25672	6.92555	1.11337	29397.3	2918.51	2.53779
chr18	61781513	61782099	587	*	68881	Tead4-1_Tfap2c-2	Tead4_Tfap2c_Tfap2c	Tead4_Tfap2c	3	10.4679	26.3027	4.76233	0.881245	1.11337	81509	102334	3.02741
chr4	35117437	35118101	665	*	15732	Tfap2c-3	Tfap2c_Tfap2c_Tfap2c	Tfap2c	3	4.74377	29.6214	12.8189	8.6051	1.11337	17920.7	44644.7	1.162
chr12	70712278	70713051	774	*	50576	Tead4-2_Tfap2c-1	Tead4_Tfap2c_Tead4	Tead4_Tfap2c	3	16.5294	11.0772	8.57219	1.31668	1.11337	41553.5	2569.4	1.38613
chr15	78801454	78802315	862	*	60496	Tead4-1_Tfap2c-2	Tead4_Tfap2c_Tfap2c	Tead4_Tfap2c	3	9.29779	11.8732	1.55913	0.715364	1.11337	16446.3	55737.6	5.1135
chr19	26708256	26708773	518	*	70629	Tead4_double-1_Tfap2c-1	Tfap2c_Tead4_double	Tead4_double_Tfap2c	2	5.87173	1.95645	0.879666	0.30066	1.11337	4991.14	1799.54	0.25171
chr12	85347959	85349540	1582	*	51293	Gata3-1_Tead4-1_Tead4_double-2_Tfap2c-2	Tfap2c_Tead4_double_Tead4_double_Tead4_Gata3_Tfap2c	Gata3_Tead4_Tead4_double_Tfap2c	6	15.1906	1.8107	3.1486	0.829407	1.11337	67095.8	299578	3.11017
chr1	133033646	133034145	500	*	3306	Tfap2c-1	Tfap2c	Tfap2c	1	2.65651	7.67444	5.34473	1.45146	1.11337	39291.1	26565.2	1.95506
chr1	51508889	51509710	822	*	980	Tead4-1_Tead4_double-1_Tfap2c-1	Tfap2c_Tead4_double_Tead4	Tead4_Tead4_double_Tfap2c	3	14.2946	15.1695	10.6955	1.29595	1.10694	22442.3	4233.91	3.02741
chr4	43395459	43396282	824	*	15907	Cdx2-3_Tead4-1_Tfap2c-2	Cdx2_Cdx2_Tead4_Tfap2c_Cdx2_Tfap2c	Cdx2_Tead4_Tfap2c	6	6.68345	35.3226	27.0816	3.84638	1.10694	121512	276937	11.9752
chr8	104091080	104091657	578	*	34685	Gata3-1_Tead4-1_Tfap2c-1	Tead4_Tfap2c_Gata3	Gata3_Tead4_Tfap2c	3	2.23484	11.8676	5.55099	1.98021	1.10694	66481	17882.7	5.19281
chr8	125522098	125522597	500	*	35886	Tfap2c-1	Tfap2c	Tfap2c	1	3.8161	8.70592	12.2789	1.61734	1.10694	100011	318717	9.04431
chr15	95823681	95824257	577	*	61285	Cdx2-2	Cdx2_Cdx2	Cdx2	2	6.78886	2.43855	10.5621	19.9161	1.10694	41778.2	117920	2.32745
chr1	169949951	169950746	796	*	4492	Tead4-3_Tfap2c-1	Tead4_Tead4_Tead4_Tfap2c	Tead4_Tfap2c	4	69.3118	9.5524	3.367	0.912348	1.10694	12111.8	59979.2	0.472387
chr2	73041365	73041864	500	*	7728	Tfap2c-1	Tfap2c	Tfap2c	1	5.82957	9.928	6.55806	1.17154	1.10694	43841.9	6521.03	1.66887
chr2	131156317	131156844	528	*	9346	Tead4-1_Tfap2c-1	Tead4_Tfap2c	Tead4_Tfap2c	2	10.9212	10.5615	2.45093	0.611688	1.10694	30581	103348	3.99288
chr8	111656779	111658070	1292	*	35063	Tead4-1_Tead4_double-2_Tfap2c-2	Tead4_Tfap2c_Tead4_double_Tead4_double_Tfap2c	Tead4_Tead4_double_Tfap2c	5	7.91683	12.5235	36.3332	6.11688	1.10694	70206	83658.1	2.88259
chr12	76549264	76549796	533	*	50831	Tead4-1_Tfap2c-1	Tfap2c_Tead4	Tead4_Tfap2c	2	4.69106	17.0306	10.6106	1.5344	1.10694	78242.6	187930	6.32722
chr3	88139931	88140885	955	*	13099	Cdx2-1_Tead4-1_Tfap2c-2	Cdx2_Tead4_Tfap2c_Tfap2c	Cdx2_Tead4_Tfap2c	4	21.231	6.90643	6.96453	0.974553	1.10694	153514	163078	26.4675
chr3	100720252	100720825	574	*	13684	Cdx2-1_Tfap2c-2	Tfap2c_Tfap2c_Cdx2	Cdx2_Tfap2c	3	6.39882	26.5326	13.7471	1.17154	1.10694	52661.8	1912.37	1.11028
chr11	63114737	63115566	830	*	45970	Cdx2-1_Tead4-3_Tfap2c-1	Tfap2c_Tead4_Tead4_Cdx2_Tead4	Cdx2_Tead4_Tfap2c	5	8.66529	3.84002	2.366	0.622055	1.10694	19137.1	338.947	0.737889
chr16	20333060	20333704	645	*	62372	Tead4-1_Tead4_double-1_Tfap2c-1	Tead4_double_Tfap2c_Tead4	Tead4_Tead4_double_Tfap2c	3	6.17744	3.95214	2.48733	0.331763	1.10694	6674.55	22860.6	0.782714
chr5	137671979	137672478	500	*	23399	Tfap2c-1	Tfap2c	Tfap2c	1	5.09165	4.28288	4.53179	0.570217	1.10694	96884.5	57929.4	11.0994
chr2	3748560	3749277	718	*	5561	Cdx2-1_Tead4_double-2_Tfap2c-2	Tfap2c_Tead4_double_Tead4_double_Tfap2c_Cdx2	Cdx2_Tead4_double_Tfap2c	5	9.88813	9.20484	3.36093	0.622055	1.1005	14195.6	106144	1.59301
chr10	128741559	128742171	613	*	44047	Cdx2-1_Tead4-1	Cdx2_Tead4	Cdx2_Tead4	2	7.99062	1.60888	6.54593	0.90198	1.1005	79809.8	129931	5.23763
chr18	50062590	50063387	798	*	68513	Cdx2-1_Tead4-1_Tfap2c-2	Tead4_Cdx2_Tfap2c_Tfap2c	Cdx2_Tead4_Tfap2c	4	17.6574	21.0276	28.9198	3.27616	1.1005	46781.6	38662.2	3.17913
chr1	59900558	59901261	704	*	1268	Tead4-2_Tfap2c-1	Tfap2c_Tead4_Tead4	Tead4_Tfap2c	3	6.01932	4.21001	9.11212	4.22998	1.1005	1558.11	7417.59	0.231021
chr3	122087831	122089226	1396	*	14327	Gata3-1_Tead4-3_Tfap2c-1	Gata3_Tead4_Tead4_Tead4_Tfap2c	Gata3_Tead4_Tfap2c	5	8.8972	4.89953	5.33259	0.90198	1.1005	23558.6	2126.78	1.28613
chr4	6419943	6420442	500	*	15315	Tfap2c-1	Tfap2c	Tfap2c	1	7.5057	26.2411	11.2233	2.09425	1.1005	95843	90257.8	8.77536
chr5	115211052	115211602	551	*	22227	Cdx2-1_Tfap2c-1	Tfap2c_Cdx2	Cdx2_Tfap2c	2	5.48169	18.9703	5.79973	0.456174	1.1005	11703.7	285.159	0.175852
chr16	49970423	49970922	500	*	63457	Tead4_double-1	Tead4_double	Tead4_double	1	7.98008	1.92281	2.08693	0.653158	1.1005	17542.2	643.589	0.19654
chr2	44951631	44952212	582	*	7046	Cdx2-1_Tead4-1_Tfap2c-1	Cdx2_Tfap2c_Tead4	Cdx2_Tead4_Tfap2c	3	10.2044	4.64727	5.93319	0.539115	1.1005	5033.87	377.003	0.120683
chr9	60787268	60787967	700	*	37777	Gata3-1_Tead4-4_Tfap2c-1	Tead4_Gata3_Tead4_Tead4_Tfap2c_Tead4	Gata3_Tead4_Tfap2c	6	12.3443	16.5317	20.839	10.6475	1.1005	42253.7	1436.29	1.70335
chr19	3819923	3820610	688	*	69832	Cdx2-1_Tead4-2_Tfap2c-1	Tead4_Tead4_Tfap2c_Cdx2	Cdx2_Tead4_Tfap2c	4	7.61112	0.908151	1.39533	2.31197	1.1005	5125.86	13324.8	3.52049
chr19	9081518	9082301	784	*	70148	Cdx2-2_Tead4-1	Cdx2_Tead4_Cdx2	Cdx2_Tead4	3	16.814	2.04054	29.0108	1.01602	1.1005	70542.3	19812.4	4.37906
chr2	20936700	20937199	500	*	6079	Tead4-1	Tead4	Tead4	1	10.5101	2.25356	19.8258	3.85674	1.1005	67105.5	175736	4.13425
chr6	51715384	51716026	643	*	25195	Tfap2c-3	Tfap2c_Tfap2c_Tfap2c	Tfap2c	3	5.29194	40.8836	16.0948	1.35815	1.1005	11291.3	15.7157	0.389633
chr6	137142737	137143283	547	*	27838	Tead4-1_Tfap2c-1	Tfap2c_Tead4	Tead4_Tfap2c	2	11.2691	4.9668	4.67739	0.891613	1.1005	16189.7	5907.99	2.08954
chr10	116995567	116996260	694	*	43406	Cdx2-1_Tead4_double-1_Tfap2c-1	Tfap2c_Tead4_double_Cdx2	Cdx2_Tead4_double_Tfap2c	3	17.3411	29.7391	8.56006	1.39962	1.1005	123615	13319.1	6.29274
chr2	32758201	32759016	816	*	6659	Cdx2-1_Tead4-3_Tfap2c-2	Tead4_Tead4_Cdx2_Tfap2c_Tead4_Tfap2c	Cdx2_Tead4_Tfap2c	6	17.1408	5.07892	6.36999	0.86051	1.09407	36368.3	99319.4	5.92725
chr8	27260882	27261381	500	*	32898	Tfap2c-1	Tfap2c	Tfap2c	1	5.18652	13.4541	4.63493	1.13007	1.09407	124350	293198	39.6426
chr9	66067548	66068055	508	*	38153	Tead4-1_Tfap2c-1	Tead4_Tfap2c	Tead4_Tfap2c	2	5.82957	13.1346	2.32353	0.55985	1.09407	11561.2	37090	15.9784
chr17	47628638	47629449	812	*	65965	Tead4-1_Tfap2c-2	Tfap2c_Tfap2c_Tead4	Tead4_Tfap2c	3	4.17452	20.9996	5.15666	1.32705	1.09407	112311	109070	17.5473
chr4	119093615	119094487	873	*	17943	Cdx2-2_Tead4-1_Tfap2c-2	Cdx2_Tfap2c_Tfap2c_Cdx2_Tead4	Cdx2_Tead4_Tfap2c	5	13.2298	26.6671	19.2798	1.29595	1.09407	100212	21223.2	12.0062
chr5	33816869	33817383	515	*	20173	Tead4-1_Tfap2c-1	Tead4_Tfap2c	Tead4_Tfap2c	2	7.31595	2.52825	1.6744	10.1291	1.09407	27091.1	57381.3	7.07201
chr8	123105400	123106011	612	*	35713	Cdx2-1_Tfap2c-1	Tfap2c_Cdx2	Cdx2_Tfap2c	2	0.832795	6.15525	2.19613	0.362866	1.09407	10662.5	444475	58.8346
chr10	61583226	61583789	564	*	41629	Tead4_double-1_Tfap2c-1	Tfap2c_Tead4_double	Tead4_double_Tfap2c	2	6.0404	29.1001	8.43266	0.953818	1.09407	34549.4	18705.6	5.5652
chr10	121174046	121174545	500	*	43700	Tead4-1	Tead4	Tead4	1	3.79502	5.85253	6.76433	11.9953	1.09407	30917.8	429.869	0.937877
chr12	86899310	86900183	874	*	51427	Tead4-1_Tfap2c-2	Tfap2c_Tead4_Tfap2c	Tead4_Tfap2c	3	9.477	10.6792	3.91906	0.777569	1.09407	34996.3	7125.04	1.36544
chr15	96524128	96524627	500	*	61316	Tead4-1	Tead4	Tead4	1	11.1848	2.41613	3.60966	2.34308	1.09407	8471.82	496.094	1.01029
chr15	102393582	102394081	500	*	61726	Tead4-1	Tead4	Tead4	1	2.6038	8.19578	12.9584	17.9463	1.09407	88813.1	19746.2	2.85501
chr18	31739116	31739667	552	*	67904	Gata3-1_Tfap2c-1	Tfap2c_Gata3	Gata3_Tfap2c	2	1.99238	16.0048	4.29519	7.36099	1.09407	27260.5	1489.24	1.35854
chr19	9027734	9028382	649	*	70138	Tead4-2	Tead4_Tead4	Tead4	2	12.5552	4.24925	3.88873	0.881245	1.09407	32140.1	35054.8	3.18602
chr6	86816585	86817113	529	*	26041	Gata3-1_Tead4_double-1	Tead4_double_Gata3	Gata3_Tead4_double	2	6.78886	0.947392	2.68753	1.84543	1.09407	3631.51	219.345	0.124131
chr11	95332111	95332779	669	*	47576	Cdx2-1_Tfap2c-3	Tfap2c_Tfap2c_Cdx2_Tfap2c	Cdx2_Tfap2c	4	7.67437	26.712	8.59646	0.787937	1.09407	56303.7	15556.6	2.41021
chr14	27271155	27271811	657	*	56624	Tead4-1_Tfap2c-2	Tfap2c_Tead4_Tfap2c	Tead4_Tfap2c	3	12.1335	13.1682	7.65006	11.4147	1.09407	38857.4	15661.8	1.83438
chr3	52406701	52407243	543	*	12286	Tfap2c-2	Tfap2c_Tfap2c	Tfap2c	2	8.91829	5.61708	1.68653	0.622055	1.09407	12580.5	6263.65	0.768922
chr1	19973812	19974494	683	*	242	Cdx2-2_Tfap2c-1	Tfap2c_Cdx2_Cdx2	Cdx2_Tfap2c	3	8.38066	0.70634	6.34573	0.456174	1.09407	1445.73	0	0.0724097
chr15	97874676	97875175	500	*	61412	Tfap2c-1	Tfap2c	Tfap2c	1	5.07056	36.8754	3.4944	2.80962	1.08763	69955.9	45586.9	1.67921
chr5	32405281	32405929	649	*	20096	Tead4-1_Tfap2c-2	Tfap2c_Tead4_Tfap2c	Tead4_Tfap2c	3	9.94083	16.7223	10.8047	5.5674	1.08763	18734.7	1426.23	0.331016
chr6	148373330	148374039	710	*	28188	Cdx2-2_Tead4-2_Tfap2c-1	Tfap2c_Tead4_Tead4_Cdx2_Cdx2	Cdx2_Tead4_Tfap2c	5	9.82488	3.28504	26.0927	5.05938	1.08763	2424.94	3067.41	0.117235
chr15	98987301	98987876	576	*	61481	Tead4-2	Tead4_Tead4	Tead4	2	5.98769	2.99353	1.74113	0.487277	1.08763	42303.5	7629.07	3.64462
chr3	122047216	122047919	704	*	14320	Cdx2-1_Tead4-2_Tfap2c-1	Cdx2_Tfap2c_Tead4_Tead4	Cdx2_Tead4_Tfap2c	4	10.7736	9.21044	30.5092	2.81998	1.08763	18741.8	1654.38	0.713752
chr5	13992697	13993691	995	*	19646	Cdx2-2_Tfap2c-1	Cdx2_Cdx2_Tfap2c	Cdx2_Tfap2c	3	10.3098	4.66969	18.7217	14.6079	1.08763	13886.5	1613.82	0.551693
chr5	134963435	134963934	500	*	23180	Tfap2c-1	Tfap2c	Tfap2c	1	8.27524	18.2976	5.25373	0.839775	1.08763	66490.3	18656.6	2.65847
chr2	165201800	165202331	532	*	10584	Tead4-1_Tfap2c-1	Tfap2c_Tead4	Tead4_Tfap2c	2	11.7646	10.8361	5.08386	0.746466	1.08763	43165.3	7213.57	3.20671
chr6	125426390	125426961	572	*	27417	Tfap2c-2	Tfap2c_Tfap2c	Tfap2c	2	3.60527	66.6258	5.53886	9.84921	1.08763	91970.5	3998.02	2.3309
chr11	93812375	93812893	519	*	47460	Tead4-1_Tfap2c-1	Tfap2c_Tead4	Tead4_Tfap2c	2	5.38681	2.70764	1.3104	1.13007	1.08763	1185.54	38.9665	0.0482731
chr2	51912602	51913311	710	*	7179	Cdx2-1_Tfap2c-2	Tfap2c_Cdx2_Tfap2c	Cdx2_Tfap2c	3	8.48608	5.09013	2.97266	0.497644	1.08763	6500.22	269.763	0.120683
chr10	10544027	10545069	1043	*	40403	Cdx2-1_Gata3-1_Tfap2c-2	Cdx2_Tfap2c_Tfap2c_Gata3	Cdx2_Gata3_Tfap2c	4	10.5733	10.8586	8.15966	3.79454	1.08763	2646.41	4327.81	0.131027
chr10	76026941	76027449	509	*	42068	Tead4_double-3	Tead4_double_Tead4_double_Tead4_double	Tead4_double	3	6.15636	0.554981	1.15267	0.362866	1.08763	23508.8	15752	1.68956
chr1	172501782	172502542	761	*	4649	Cdx2-1_Tead4-1_Tfap2c-1	Tfap2c_Tead4_Cdx2	Cdx2_Tead4_Tfap2c	3	3.3101	12.1311	8.06259	0.767202	1.0812	81975.8	964721	37.0565
chr4	59830761	59831441	681	*	16574	Cdx2-1_Tead4_double-1	Cdx2_Tead4_double	Cdx2_Tead4_double	2	17.4676	7.75852	10.7805	0.798304	1.0812	40530.2	85632	2.99638
chr10	111372249	111372748	500	*	43221	Tfap2c-1	Tfap2c	Tfap2c	1	5.75577	7.78655	5.55099	0.891613	1.0812	78183.5	26570	2.85156
chr16	32571169	32571668	500	*	62918	Tfap2c-1	Tfap2c	Tfap2c	1	11.9121	8.13972	1.84426	0.725731	1.0812	12371.4	288.993	0.362048
chr17	35869270	35869769	500	*	65568	Tfap2c-1	Tfap2c	Tfap2c	1	3.46822	16.7055	3.24566	0.704996	1.0812	84306.5	187941	9.63738
chr5	113976660	113977159	500	*	22133	Cdx2-1	Cdx2	Cdx2	1	4.74377	6.00949	11.0717	0.839775	1.0812	71341.4	97596	5.48589
chr6	29436572	29437238	667	*	24505	Tfap2c-2	Tfap2c_Tfap2c	Tfap2c	2	7.3792	33.3774	8.91799	13.623	1.0812	61798.5	390599	18.4162
chr12	52433984	52434505	522	*	50250	Tead4-1_Tfap2c-1	Tead4_Tfap2c	Tead4_Tfap2c	2	14.3262	2.78612	2.66933	1.17154	1.0812	7005.53	271.393	0.262054
chr14	69088948	69089447	500	*	57877	Tead4-1	Tead4	Tead4	1	7.69545	4.04744	17.7753	1.02639	1.0812	87696.4	9288.44	4.19976
chr11	10730116	10730629	514	*	44390	Cdx2-1_Tead4-1	Cdx2_Tead4	Cdx2_Tead4	2	6.14582	1.12117	20.0078	1.56551	1.0812	31109.2	1006.93	0.558589
chr12	17452184	17452754	571	*	49642	Gata3-1_Tead4-1_Tfap2c-1	Tfap2c_Gata3_Tead4	Gata3_Tead4_Tfap2c	3	6.60965	3.75033	1.64406	1.09896	1.0812	23285.7	7066.73	0.620654
chr7	28945564	28946063	500	*	28801	Tead4_double-1	Tead4_double	Tead4_double	1	7.3792	1.0483	1.3468	0.238455	1.0812	28194.3	155421	3.37912
chr8	14011542	14012041	500	*	32515	Tead4-1	Tead4	Tead4	1	9.54025	4.44546	2.2568	0.964186	1.0812	19271.3	14047.9	1.35509
chrX	103584090	103584654	565	*	72936	Tead4-1_Tfap2c-1	Tead4_Tfap2c	Tead4_Tfap2c	2	3.44714	5.8245	12.9705	18.2781	1.0812	29570.7	76559.7	1.96196
chr10	81193073	81193572	500	*	42360	Tfap2c-1	Tfap2c	Tfap2c	1	1.04363	2.84778	2.08693	0.642791	1.07476	26977.3	37634.2	37.4668
chr11	68904835	68905673	839	*	46206	Cdx2-1_Tead4-1_Tfap2c-1	Cdx2_Tead4_Tfap2c	Cdx2_Tead4_Tfap2c	3	1.63397	2.72445	1.14053	0.393968	1.07476	7679.21	456155	26.8295
chr11	97072559	97073060	502	*	47718	Tead4_double-2	Tead4_double_Tead4_double	Tead4_double	2	8.971	0.728763	1.80786	0.445806	1.07476	3463.56	4205.19	3.02397
chr16	90405546	90406325	780	*	63921	Cdx2-1_Tead4-1_Tfap2c-1	Tfap2c_Tead4_Cdx2	Cdx2_Tead4_Tfap2c	3	8.68637	10.3821	8.16572	0.964186	1.07476	50365.3	63828.3	4.13425
chr8	111745990	111746615	626	*	35079	Tead4-1_Tfap2c-1	Tfap2c_Tead4	Tead4_Tfap2c	2	4.45914	26.1346	4.71986	1.65881	1.07476	115037	30881.5	13.2441
chr14	76662716	76663215	500	*	58184	Tead4-1	Tead4	Tead4	1	12.9031	1.35101	4.59853	0.487277	1.07476	24083.2	13535.1	1.78955
chr18	8914655	8915224	570	*	67495	Tead4_double-1_Tfap2c-2	Tfap2c_Tead4_double_Tfap2c	Tead4_double_Tfap2c	3	5.7874	4.89392	2.69966	0.912348	1.07476	2152.14	0	0.0517212
chr2	84549591	84550293	703	*	8011	Cdx2-1_Tead4-2_Tfap2c-1	Tfap2c_Tead4_Cdx2_Tead4	Cdx2_Tead4_Tfap2c	4	23.1285	13.3195	8.68746	1.52404	1.07476	98605.2	34909.6	5.7376
chr2	118465946	118466445	500	*	8770	Tead4-1	Tead4	Tead4	1	10.373	2.97111	9.70059	0.829407	1.07476	30017.1	39738.2	2.94121
chr2	168072610	168073160	551	*	10847	Tead4-1_Tfap2c-1	Tfap2c_Tead4	Tead4_Tfap2c	2	11.9965	3.81199	2.09906	0.622055	1.07476	31743.8	18620.2	5.09971
chr8	70903550	70904086	537	*	33799	Tead4-1_Tfap2c-1	Tead4_Tfap2c	Tead4_Tfap2c	2	5.86119	10.5446	5.52066	0.912348	1.07476	97006.4	17069.3	9.23396
chr12	80774631	80775259	629	*	51057	Cdx2-1_Tead4-2_Tfap2c-1	Cdx2_Tead4_Tead4_Tfap2c	Cdx2_Tead4_Tfap2c	4	6.39882	3.68306	5.38113	1.16117	1.07476	2344.07	187.715	0.0793058
chr9	69457786	69458399	614	*	38318	Cdx2-1_Tead4-1_Tfap2c-1	Tfap2c_Tead4_Cdx2	Cdx2_Tead4_Tfap2c	3	9.18183	3.40276	4.96859	0.953818	1.07476	35694.9	357767	7.82024
chr10	68090491	68091023	533	*	41825	Cdx2-1_Tead4-1	Cdx2_Tead4	Cdx2_Tead4	2	5.42898	2.18629	22.5073	12.2545	1.07476	54897.8	65020.1	11.9993
chr11	69436853	69438100	1248	*	46258	Gata3-1_Tead4-3_Tfap2c-2	Tead4_Tfap2c_Tfap2c_Tead4_Gata3_Tead4	Gata3_Tead4_Tfap2c	6	9.88813	20.6632	21.112	34.918	1.07476	6318.36	585.768	0.517212
chr15	98930518	98931017	500	*	61476	Tead4-1	Tead4	Tead4	1	0.727378	0.470893	0.988865	0.176249	1.07476	10114.8	414928	39.7288
chr9	72714756	72715388	633	*	38499	Tead4-1_Tfap2c-2	Tfap2c_Tfap2c_Tead4	Tead4_Tfap2c	3	7.62166	11.7779	2.57833	0.55985	1.07476	19568.4	177399	4.34113
chr19	24163872	24164594	723	*	70538	Tfap2c-3	Tfap2c_Tfap2c_Tfap2c	Tfap2c	3	9.00262	31.1462	12.8735	1.4411	1.07476	80974.7	225886	7.3651
chr3	57503458	57503957	500	*	12432	Tfap2c-1	Tfap2c	Tfap2c	1	8.90775	1.75464	2.13546	0.487277	1.07476	3707.63	71632.7	0.889604
chr2	25796811	25797432	622	*	6192	Cdx2-3_Tead4-2	Cdx2_Cdx2_Cdx2_Tead4_Tead4	Cdx2_Tead4	5	8.20145	2.42174	23.3081	1.39962	1.06832	6290.61	8.29437	0.172404
chr2	34914989	34915488	500	*	6805	Gata3-1	Gata3	Gata3	1	12.6184	23.7128	7.03126	2.55043	1.06832	84625	13616.7	9.81323
chr7	143350501	143351261	761	*	32044	Cdx2-1_Tead4-1_Tfap2c-1	Tead4_Tfap2c_Cdx2	Cdx2_Tead4_Tfap2c	3	11.0793	29.3299	7.34066	1.1508	1.06832	56306	6661.44	2.83777
chr13	56315015	56315644	630	*	54292	Tead4-1_Tfap2c-1	Tead4_Tfap2c	Tead4_Tfap2c	2	9.01316	37.7443	18.2242	1.1508	1.06832	51803.4	5208.58	1.79645
chr1	63621790	63622289	500	*	1364	Tead4_double-1	Tead4_double	Tead4_double	1	5.88228	0.336352	1.11627	0.787937	1.06832	6664.98	144.06	0.313775
chr1	153641915	153642494	580	*	3933	Tfap2c-2	Tfap2c_Tfap2c	Tfap2c	2	4.0691	46.7193	13.5287	1.31668	1.06832	59515.3	6481.52	2.85846
chr1	178685696	178686250	555	*	4780	Tead4-1_Tfap2c-1	Tfap2c_Tead4	Tead4_Tfap2c	2	6.56749	18.1967	18.7096	0.725731	1.06832	9596.3	1902.7	0.241366
chr4	150707080	150707632	553	*	19335	Gata3-1_Tead4-2	Gata3_Tead4_Tead4	Gata3_Tead4	3	7.89574	4.2941	3.85233	0.995289	1.06832	64142.4	184114	13.182
chr11	33148624	33149123	500	*	44875	Tead4-1	Tead4	Tead4	1	2.78301	0.924969	1.6744	0.570217	1.06832	4519.13	234973	58.8622
chr13	44735165	44735842	678	*	53652	Gata3-1_Tead4-2	Gata3_Tead4_Tead4	Gata3_Tead4	3	12.3654	1.99008	7.60759	8.15929	1.06832	25084.1	413853	4.23079
chr13	94394418	94395113	696	*	55245	Cdx2-1_Tead4-1_Tfap2c-1	Tfap2c_Cdx2_Tead4	Cdx2_Tead4_Tfap2c	3	9.73	10.8025	18.4062	1.5344	1.06832	34845.6	119629	1.96885
chr15	81522730	81523601	872	*	60718	Gata3-1_Tfap2c-2	Gata3_Tfap2c_Tfap2c	Gata3_Tfap2c	3	4.97569	40.3118	6.81286	6.92555	1.06832	145449	61840.4	63.5309
chr17	13700375	13700874	500	*	64674	Tfap2c-1	Tfap2c	Tfap2c	1	10.236	13.3139	12.6308	0.808672	1.06832	87889.9	46227.7	11.158
chr17	34126645	34127297	653	*	65459	Cdx2-1_Tead4-1_Tfap2c-1	Tead4_Cdx2_Tfap2c	Cdx2_Tead4_Tfap2c	3	6.10365	5.62269	12.0059	0.642791	1.06832	36214.5	314253	10.6615
chr12	73687175	73687986	812	*	50712	Cdx2-2_Tead4-1_Tfap2c-1	Cdx2_Tead4_Tfap2c_Cdx2	Cdx2_Tead4_Tfap2c	4	5.63982	4.21561	2.3296	0.435439	1.06832	2584.7	12267.4	0.193092
chr14	124174001	124174514	514	*	58893	Tead4_double-1_Tfap2c-1	Tfap2c_Tead4_double	Tead4_double_Tfap2c	2	4.5751	1.85554	0.570266	0.145146	1.06832	716.072	66.2431	0.0103442
chr18	4546932	4547431	500	*	67363	Tead4-1	Tead4	Tead4	1	6.39882	10.8754	15.2334	11.2385	1.06832	36948.5	1451.51	0.686168
chr19	53774177	53774783	607	*	71571	Gata3-1_Tead4-1_Tfap2c-1	Tfap2c_Tead4_Gata3	Gata3_Tead4_Tfap2c	3	7.83249	11.7387	1.9838	2.17719	1.06832	31022.2	93668.1	3.36877
chrX	36836913	36837510	598	*	72182	Tead4-1_Tfap2c-2	Tfap2c_Tead4_Tfap2c	Tead4_Tfap2c	3	8.57041	20.2092	7.66219	6.3346	1.06832	31527.8	58250.1	1.93437
chr4	140843079	140843678	600	*	18984	Tead4-1_Tfap2c-2	Tfap2c_Tfap2c_Tead4	Tead4_Tfap2c	3	10.4468	19.2618	6.04846	1.04713	1.06832	50797.3	3685.54	4.11356
chr9	78504630	78505129	500	*	38675	Tead4-1	Tead4	Tead4	1	11.9016	0.812851	3.02726	1.37889	1.06832	98277.4	53630.4	13.451
chr10	117023435	117024183	749	*	43409	Tead4-2_Tfap2c-1	Tead4_Tead4_Tfap2c	Tead4_Tfap2c	3	12.1651	10.0121	5.04139	6.04431	1.06832	33717.3	14053.1	4.78938
chr11	60253495	60254012	518	*	45787	Tead4-1_Tfap2c-1	Tfap2c_Tead4	Tead4_Tfap2c	2	12.629	3.99138	1.4378	0.425071	1.06832	10026.9	19143.4	0.672375
chr6	137565797	137566402	606	*	27857	Tead4_double-1_Tfap2c-1	Tfap2c_Tead4_double	Tead4_double_Tfap2c	2	14.0416	2.39371	2.46306	0.570217	1.06832	19922.9	13776	0.841331
chrY	90807581	90808080	500	*	73565	Cdx2-1	Cdx2	Cdx2	1	1.72884	1.12678	5.25373	1.42036	1.06832	41681	4.56424e+06	18.33
chr7	130235618	130236117	500	*	31553	Tead4-1	Tead4	Tead4	1	9.87758	10.5166	12.4488	1.4722	1.06832	33402.2	165578	6.33757
chr1	156616886	156617534	649	*	4084	Tead4-2	Tead4_Tead4	Tead4	2	10.099	11.0155	8.91192	1.52404	1.06189	63112.7	106375	6.52032
chr1	161044261	161044852	592	*	4206	Gata3-2_Tfap2c-1	Tfap2c_Gata3_Gata3	Gata3_Tfap2c	3	5.22869	9.09272	5.35079	1.55514	1.06189	16086.5	26014.5	1.12407
chr11	19836976	19837475	500	*	44525	Tead4-1	Tead4	Tead4	1	1.70776	0.538164	1.06773	0.694629	1.06189	65945.5	494436	35.5359
chr15	59386642	59387486	845	*	59869	Tead4-1_Tfap2c-1	Tfap2c_Tead4	Tead4_Tfap2c	2	7.3792	6.62053	4.07073	0.590953	1.06189	87754.4	62545.6	4.18597
chr19	5013345	5013844	500	*	69924	Tfap2c-1	Tfap2c	Tfap2c	1	2.79355	4.5856	9.21526	2.32234	1.06189	94178.7	42200.6	10.9718
chr19	5456316	5456983	668	*	69951	Cdx2-1_Tead4-1	Cdx2_Tead4	Cdx2_Tead4	2	2.34026	1.4351	1.59553	0.508012	1.06189	23413.7	69003.1	14.5819
chr1	191267692	191268381	690	*	5337	Cdx2-1_Tead4-1_Tead4_double-2	Tead4_Tead4_double_Tead4_double_Cdx2	Cdx2_Tead4_Tead4_double	4	16.5927	0.633463	5.33866	0.497644	1.06189	7131.58	2875.62	0.541348
chr9	57974209	57974793	585	*	37630	Tead4-1_Tfap2c-2	Tfap2c_Tead4_Tfap2c	Tead4_Tfap2c	3	8.42283	7.76413	2.73	0.746466	1.06189	46746.4	19493.9	2.38952
chr9	119994064	119994774	711	*	39944	Gata3-1_Tead4-2_Tfap2c-2	Tead4_Gata3_Tfap2c_Tfap2c_Tead4	Gata3_Tead4_Tfap2c	5	12.6184	31.9871	6.88566	5.69181	1.06189	32968	4883.67	3.26188
chr12	91588084	91588849	766	*	51484	Tfap2c-2	Tfap2c_Tfap2c	Tfap2c	2	1.04363	6.04313	5.78153	2.11499	1.06189	38155.2	127798	56.283
chr1	105947135	105947634	500	*	2681	Tfap2c-1	Tfap2c	Tfap2c	1	9.41375	35.3338	4.57426	0.90198	1.06189	20918.1	2092.73	1.85162
chr1	155049899	155050646	748	*	4000	Tead4-1_Tfap2c-1	Tead4_Tfap2c	Tead4_Tfap2c	2	2.57218	21.3023	5.62986	0.943451	1.06189	77930.9	38254.6	13.9544
chr2	34416339	34416974	636	*	6758	Gata3-1_Tead4-1_Tfap2c-1	Tead4_Tfap2c_Gata3	Gata3_Tead4_Tfap2c	3	8.08549	5.58345	2.94233	0.808672	1.06189	20201.1	33925	1.14821
chr6	125410514	125411723	1210	*	27414	Cdx2-2_Tfap2c-2	Tfap2c_Cdx2_Cdx2_Tfap2c	Cdx2_Tfap2c	4	10.2571	6.48039	14.7966	0.922716	1.06189	63790.1	19354.4	14.344
chr1	86439461	86439960	500	*	2069	Tfap2c-1	Tfap2c	Tfap2c	1	6.94699	19.6318	11.2901	3.19322	1.06189	114549	22006.4	6.26171
chr19	5491193	5491692	500	*	69953	Tfap2c-1	Tfap2c	Tfap2c	1	1.68667	58.1329	7.40739	1.29595	1.06189	155123	867459	76.3336
chr2	32868902	32869535	634	*	6672	Gata3-1_Tead4-1	Tead4_Gata3	Gata3_Tead4	2	11.4905	2.11902	2.10513	0.839775	1.06189	18328.3	2154.46	1.15511
chr1	184076524	184077341	818	*	5085	Cdx2-1_Tead4-2_Tead4_double-2_Tfap2c-1	Cdx2_Tead4_double_Tead4_double_Tead4_Tfap2c_Tead4	Cdx2_Tead4_Tead4_double_Tfap2c	6	20.219	8.3079	5.96959	0.974553	1.05545	11749.8	7940.66	1.77231
chr2	173991772	173992900	1129	*	11193	Tead4_double-1_Tfap2c-3	Tfap2c_Tead4_double_Tfap2c_Tfap2c	Tead4_double_Tfap2c	4	8.28579	4.2997	1.3832	0.34213	1.05545	9679.53	287.528	0.189644
chr11	88123686	88124185	500	*	47309	Tead4-1	Tead4	Tead4	1	5.26031	6.13843	3.30633	1.0886	1.05545	69535.2	55396.8	5.0273
chr15	83467107	83467606	500	*	60858	Tead4-1	Tead4	Tead4	1	10.0779	0.672704	2.13546	0.570217	1.05545	12183.6	2220.63	0.803402
chr1	136678844	136679438	595	*	3575	Tfap2c-2	Tfap2c_Tfap2c	Tfap2c	2	5.27086	25.4058	4.48326	2.80962	1.05545	35756.1	14326.4	0.617206
chr4	123111228	123111727	500	*	18098	Tfap2c-1	Tfap2c	Tfap2c	1	8.05387	12.1423	2.821	0.528747	1.05545	68845.3	693477	9.25464
chr8	122461645	122462144	500	*	35642	Tfap2c-1	Tfap2c	Tfap2c	1	3.78447	32.6934	7.44986	1.02639	1.05545	136106	47406.8	12.0028
chr10	120735856	120736355	500	*	43673	Tead4-1	Tead4	Tead4	1	9.25562	3.99138	4.59853	2.54006	1.05545	10807	418.939	0.651687
chr11	62554654	62555196	543	*	45929	Tead4-1_Tfap2c-1	Tead4_Tfap2c	Tead4_Tfap2c	2	0.959296	3.04399	1.04953	0.611688	1.05545	5392.02	356834	52.4005
chr13	23747371	23747992	622	*	52808	Cdx2-1_Tfap2c-1	Cdx2_Tfap2c	Cdx2_Tfap2c	2	0.548169	1.29496	2.21433	0.25919	1.05545	35632	102437	79.4955
chr17	83690542	83691041	500	*	66944	Tead4-1	Tead4	Tead4	1	11.5853	24.9181	11.3083	4.1574	1.05545	50113.7	8272.5	3.46877
chr17	87350611	87351354	744	*	67183	Tead4-2	Tead4_Tead4	Tead4	2	6.43044	11.8732	6.47313	1.52404	1.05545	122099	61106.6	12.9889
chr4	141570108	141570607	500	*	19020	Tfap2c-1	Tfap2c	Tfap2c	1	5.52386	7.59595	6.03026	0.798304	1.05545	29507.3	36101.9	4.3101
chr9	102736915	102737736	822	*	39176	Cdx2-1_Tfap2c-2	Cdx2_Tfap2c_Tfap2c	Cdx2_Tfap2c	3	8.55987	15.5619	3.80986	1.1508	1.05545	43658.8	6214.08	3.87564
chr17	31586068	31586953	886	*	65363	Tead4-2	Tead4_Tead4	Tead4	2	9.0975	21.5546	7.60759	5.60887	1.05545	25752.1	22329	1.78266
chrX	47949730	47950240	511	*	72256	Tead4-2	Tead4_Tead4	Tead4	2	15.7072	0.145753	0.861466	0.393968	1.05545	909.802	12360.2	0.158612
chr4	43394466	43395329	864	*	15906	Tead4-1_Tead4_double-2_Tfap2c-1	Tead4_Tead4_double_Tead4_double_Tfap2c	Tead4_Tead4_double_Tfap2c	4	16.7297	14.6706	6.47919	1.8558	1.04902	171284	245543	21.4298
chr6	84021952	84022451	500	*	25884	Tfap2c-1	Tfap2c	Tfap2c	1	5.34465	6.69341	4.38013	0.870878	1.04902	40047.3	289628	6.18241
chr7	18779164	18780115	952	*	28529	Cdx2-1_Tead4-2_Tfap2c-2	Tead4_Tfap2c_Tfap2c_Tead4_Cdx2	Cdx2_Tead4_Tfap2c	5	15.8653	11.3351	12.1697	2.10462	1.04902	76155.7	4565.23	1.86886
chr8	94485870	94486369	500	*	34565	Tead4-1	Tead4	Tead4	1	6.7467	0.442864	0.370066	0.445806	1.04902	679.896	63.7634	0.0241366
chr12	76216672	76217171	500	*	50794	Tfap2c-1	Tfap2c	Tfap2c	1	4.03748	2.05175	3.10613	1.42036	1.04902	53253.3	35805.8	13.3958
chr16	23403151	23403864	714	*	62527	Tead4-1_Tfap2c-2	Tfap2c_Tfap2c_Tead4	Tead4_Tfap2c	3	5.52386	7.6408	6.91599	2.81998	1.04902	7196.33	117.719	0.248262
chr19	37821091	37821711	621	*	70961	Cdx2-1_Tead4_double-1_Tfap2c-1	Tead4_double_Tfap2c_Cdx2	Cdx2_Tead4_double_Tfap2c	3	6.48315	5.23028	3.67033	0.798304	1.04902	31445.3	6807.02	2.55158
chr19	44285915	44286544	630	*	71258	Tfap2c-2	Tfap2c_Tfap2c	Tfap2c	2	5.03894	10.9371	7.95339	1.8558	1.04902	50104.9	13573	4.54802
chr6	86517068	86517637	570	*	26021	Tfap2c-2	Tfap2c_Tfap2c	Tfap2c	2	4.75431	17.6249	3.42766	0.839775	1.04902	39171.7	3984.72	2.90328
chr19	42631600	42632099	500	*	71188	Tead4-1	Tead4	Tead4	1	18.1423	4.55757	3.3306	0.725731	1.04902	46399.3	7532.72	5.03075
chr1	127829552	127830115	564	*	3091	Tead4-1_Tfap2c-2	Tead4_Tfap2c_Tfap2c	Tead4_Tfap2c	3	7.6322	8.91333	2.7664	0.704996	1.04902	8351.01	1033.37	0.241366
chr3	62367858	62368440	583	*	12542	Cdx2-1_Gata3-1_Tead4-1	Tead4_Gata3_Cdx2	Cdx2_Gata3_Tead4	3	6.73615	1.53601	10.4043	3.87748	1.04902	2065.3	4066.68	0.175852
chr8	12072934	12074200	1267	*	32421	Cdx2-1_Tead4-1_Tfap2c-1	Cdx2_Tead4_Tfap2c	Cdx2_Tead4_Tfap2c	3	5.55548	7.65762	7.04339	1.06786	1.04902	27336.3	1303.89	1.52405
chr2	29711768	29712388	621	*	6414	Tead4-2	Tead4_Tead4	Tead4	2	12.0703	3.16732	3.61573	0.497644	1.04258	110581	352014	8.92363
chr2	152792197	152792941	745	*	9995	Tead4-1_Tead4_double-1	Tead4_Tead4_double	Tead4_Tead4_double	2	15.5385	1.84433	3.1122	9.28936	1.04258	68099	293017	12.0786
chr4	107679478	107679990	513	*	17499	Tfap2c-2	Tfap2c_Tfap2c	Tfap2c	2	5.59765	16.9129	3.62786	1.06786	1.04258	24848	4340.82	4.18252
chr5	143711226	143711818	593	*	23738	Tead4-1_Tfap2c-1	Tead4_Tfap2c	Tead4_Tfap2c	2	14.6951	1.34541	1.41353	0.34213	1.04258	3922.56	109659	5.26866
chr12	86482819	86483538	720	*	51393	Cdx2-1_Tead4-1_Tfap2c-2	Cdx2_Tead4_Tfap2c_Tfap2c	Cdx2_Tead4_Tfap2c	4	4.66998	20.0858	8.75419	2.12536	1.04258	119522	975166	17.8369
chr3	101396567	101397192	626	*	13728	Tead4-1_Tfap2c-2	Tfap2c_Tfap2c_Tead4	Tead4_Tfap2c	3	21.8846	39.925	10.3194	1.55514	1.04258	43174.8	156526	4.22045
chr5	134318222	134318881	660	*	23119	Gata3-1_Tead4-1_Tfap2c-2	Tead4_Gata3_Tfap2c_Tfap2c	Gata3_Tead4_Tfap2c	4	4.31156	25.8767	8.96046	5.15269	1.04258	33083.7	5119.86	1.65508
chr6	50453597	50454125	529	*	25121	Tead4-1_Tfap2c-2	Tfap2c_Tfap2c_Tead4	Tead4_Tfap2c	3	4.46969	10.6119	6.26079	12.1716	1.04258	6034.51	125964	2.22056
chr6	125160481	125160980	500	*	27396	Tfap2c-1	Tfap2c	Tfap2c	1	1.64451	1.26132	2.46306	0.787937	1.04258	82082.7	205132	92.474
chr7	80130066	80130565	500	*	29903	Tfap2c-1	Tfap2c	Tfap2c	1	5.58711	6.62053	10.8715	3.78417	1.04258	191570	45416.1	44.5423
chr8	26981471	26982134	664	*	32866	Tead4-1_Tfap2c-2	Tfap2c_Tead4_Tfap2c	Tead4_Tfap2c	3	2.08726	8.80682	2.61473	0.425071	1.04258	11259.3	197005	30.3983
chr8	122652623	122653162	540	*	35668	Tfap2c-2	Tfap2c_Tfap2c	Tfap2c	2	4.14289	30.9164	10.4893	1.05749	1.04258	132872	410442	13.382
chr10	18305048	18305787	740	*	40561	Cdx2-1_Tead4-1_Tfap2c-2	Tfap2c_Tead4_Tfap2c_Cdx2	Cdx2_Tead4_Tfap2c	4	12.6817	12.9159	7.12226	1.61734	1.04258	14157.7	339.629	0.296535
chr11	80539022	80539663	642	*	46935	Tead4-2	Tead4_Tead4	Tead4	2	9.97246	3.26822	1.91706	0.476909	1.04258	2627.1	10769.5	0.34136
chr11	120343634	120344133	500	*	49172	Tead4-1	Tead4	Tead4	1	2.02401	1.21647	1.8746	0.943451	1.04258	5951.11	104205	70.327
chr15	102399480	102400087	608	*	61728	Cdx2-1_Tfap2c-2	Tfap2c_Tfap2c_Cdx2	Cdx2_Tfap2c	3	4.64889	28.9823	8.83306	1.48257	1.04258	142307	95128.6	26.6847
chr1	125428200	125428865	666	*	2982	Tead4-1_Tead4_double-1_Tfap2c-1	Tead4_double_Tfap2c_Tead4	Tead4_Tead4_double_Tfap2c	3	12.5973	7.1587	8.85126	1.1197	1.04258	14743.8	223553	3.37912
chr11	117912556	117913098	543	*	48968	Tead4-1_Tfap2c-2	Tfap2c_Tead4_Tfap2c	Tead4_Tfap2c	3	7.96953	16.9465	3.08186	0.912348	1.04258	24814.6	1482.42	1.58612
chr11	117993247	117993746	500	*	48982	Tead4-1	Tead4	Tead4	1	9.13966	7.40535	4.12533	4.58247	1.04258	36984.5	223272	3.09982
chr16	58622967	58623638	672	*	63603	Tead4-2_Tfap2c-1	Tead4_Tead4_Tfap2c	Tead4_Tfap2c	3	7.85358	9.18802	8.35379	1.38926	1.04258	2147.15	0	0.0517212
chr19	38029929	38030497	569	*	70988	Tead4-1_Tfap2c-1	Tfap2c_Tead4	Tead4_Tfap2c	2	7.47407	8.19578	3.70066	0.984921	1.04258	105700	242942	11.8614
chr10	91236773	91237316	544	*	42719	Tead4-1_Tfap2c-1	Tead4_Tfap2c	Tead4_Tfap2c	2	5.06002	7.0634	2.74213	0.663526	1.04258	3568.16	92.1027	0.103442
chr14	25015164	25015672	509	*	56514	Tead4-1_Tfap2c-1	Tead4_Tfap2c	Tead4_Tfap2c	2	4.72269	5.89738	1.55913	0.508012	1.04258	3472.32	157.157	0.1793
chr7	99518761	99519499	739	*	30381	Tead4-1_Tfap2c-1	Tfap2c_Tead4	Tead4_Tfap2c	2	10.352	5.42088	4.58033	0.715364	1.04258	10759.3	148.426	0.527556
chr5	117952681	117953575	895	*	22366	Tead4-1_Tfap2c-1	Tead4_Tfap2c	Tead4_Tfap2c	2	5.77686	7.42217	18.2788	10.0151	1.03615	131518	92342.2	14.5923
chr7	13013919	13014849	931	*	28377	Cdx2-1_Gata3-1_Tead4-3_Tfap2c-2	Cdx2_Tead4_Tfap2c_Tead4_Tfap2c_Gata3_Tead4	Cdx2_Gata3_Tead4_Tfap2c	7	10.9634	21.7284	17.3264	4.01226	1.03615	89086	29323.9	5.31004
chr8	117388234	117388867	634	*	35256	Cdx2-1_Tead4-1_Tfap2c-2	Tead4_Tfap2c_Cdx2_Tfap2c	Cdx2_Tead4_Tfap2c	4	6.64128	27.0539	31.6255	1.09896	1.03615	51681.7	99775.9	3.80668
chr10	80931933	80932781	849	*	42335	Cdx2-1_Tead4-1_Tfap2c-1	Tead4_Cdx2_Tfap2c	Cdx2_Tead4_Tfap2c	3	1.05417	9.86073	5.42359	0.539115	1.03615	31226.4	84239.8	32.8395
chr11	97662141	97662640	500	*	47775	Tfap2c-1	Tfap2c	Tfap2c	1	13.8096	31.4714	8.83912	1.17154	1.03615	114539	56355.7	16.3129
chr12	111697296	111697795	500	*	52149	Tfap2c-1	Tfap2c	Tfap2c	1	5.49223	21.2967	6.41853	1.8558	1.03615	148982	44531.8	14.7095
chr15	72005605	72006237	633	*	60128	Tead4-1_Tfap2c-2	Tfap2c_Tead4_Tfap2c	Tead4_Tfap2c	3	9.69838	16.6719	19.1282	9.61076	1.03615	15718.6	12286.4	0.727545
chr16	32697112	32697624	513	*	62929	Cdx2-1_Tead4-1	Tead4_Cdx2	Cdx2_Tead4	2	10.2465	1.09314	3.9312	0.850142	1.03615	17137.8	20755	0.296535
chr8	95220656	95221179	524	*	34621	Tead4-1_Tfap2c-1	Tfap2c_Tead4	Tead4_Tfap2c	2	5.75577	9.09833	3.32453	1.14043	1.03615	45042.5	2847.04	3.09982
chr11	5801051	5801907	857	*	44259	Cdx2-1_Tead4_double-1	Tead4_double_Cdx2	Cdx2_Tead4_double	2	10.4574	13.0617	6.50953	0.684261	1.03615	65224.5	122370	17.8852
chr11	96113933	96114432	500	*	47637	Tead4-1	Tead4	Tead4	1	7.51624	1.10436	4.39226	11.9331	1.03615	2869.53	175.369	0.0827539
chr13	56333096	56333628	533	*	54295	Tead4-1_Tead4_double-2	Tead4_Tead4_double_Tead4_double	Tead4_Tead4_double	3	6.35665	1.6201	0.594533	0.425071	1.03615	4294.55	310.791	0.137923
chr15	25704436	25704935	500	*	59192	Cdx2-1	Cdx2	Cdx2	1	6.4199	4.97801	4.25879	0.497644	1.03615	19037	151550	1.92058
chr16	14357106	14357605	500	*	62194	Tfap2c-1	Tfap2c	Tfap2c	1	5.32356	3.4364	0.934266	6.69746	1.03615	7453.73	2505.58	0.531004
chr16	95127451	95128211	761	*	64214	Cdx2-2_Tfap2c-2	Tfap2c_Cdx2_Tfap2c_Cdx2	Cdx2_Tfap2c	4	7.57949	14.7883	45.7365	1.78323	1.03615	9427.04	34.9237	0.310327
chr17	47710325	47710844	520	*	65973	Tead4-1_Tfap2c-1	Tead4_Tfap2c	Tead4_Tfap2c	2	5.36573	16.7784	5.68446	1.37889	1.03615	32809.8	2748.54	3.055
chr19	40947068	40947681	614	*	71086	Tead4-1_Tfap2c-3	Tead4_Tfap2c_Tfap2c_Tfap2c	Tead4_Tfap2c	4	6.64128	5.89738	1.91706	0.539115	1.03615	3376.32	1678.08	0.10689
chr6	30343994	30344493	500	*	24563	Tead4-1	Tead4	Tead4	1	10.4574	5.17982	4.76233	1.61734	1.03615	46278.9	148037	0.713752
chr8	105606197	105607165	969	*	34751	Cdx2-1_Tead4-1_Tfap2c-2	Tfap2c_Tfap2c_Tead4_Cdx2	Cdx2_Tead4_Tfap2c	4	4.33264	3.21216	2.21433	0.60132	1.03615	65408.2	94252.8	17.5887
chr9	102756164	102756700	537	*	39178	Gata3-1_Tead4_double-1	Tead4_double_Gata3	Gata3_Tead4_double	2	6.33557	3.70548	7.43166	1.09896	1.03615	32258.7	1734.83	0.893052
chr12	70559051	70559897	847	*	50567	Cdx2-1_Tfap2c-1	Cdx2_Tfap2c	Cdx2_Tfap2c	2	18.1212	2.90384	8.77239	4.96608	1.03615	6477.31	61.4987	0.137923
chr13	108761403	108762009	607	*	55735	Gata3-1_Tfap2c-2	Gata3_Tfap2c_Tfap2c	Gata3_Tfap2c	3	5.69252	7.50626	12.6187	11.9538	1.03615	27679.1	699.415	0.572381
chr1	170888997	170890262	1266	*	4552	Gata3-1_Tead4-1_Tfap2c-4	Tfap2c_Tfap2c_Tead4_Tfap2c_Gata3_Tfap2c	Gata3_Tead4_Tfap2c	6	9.93029	6.02631	4.1678	1.58624	1.03615	8436.38	1641.41	0.762025
chr10	111373179	111373756	578	*	43222	Cdx2-2_Gata3-1_Tead4-1_Tfap2c-1	Tfap2c_Tead4_Gata3_Cdx2_Cdx2	Cdx2_Gata3_Tead4_Tfap2c	5	7.49516	2.07417	24.5032	6.60415	1.03615	54740.9	21039.8	1.41026
chr12	102328390	102328930	541	*	51704	Tfap2c-2	Tfap2c_Tfap2c	Tfap2c	2	4.73323	54.4218	7.89272	0.974553	1.03615	117869	573010	9.43394
chr15	85987687	85988202	516	*	61021	Cdx2-1_Tfap2c-1	Tfap2c_Cdx2	Cdx2_Tfap2c	2	12.4076	22.9673	9.60352	1.30632	1.03615	28693.8	12050.7	1.73783
chr17	13743563	13744324	762	*	64680	Cdx2-2_Tead4-1	Cdx2_Tead4_Cdx2	Cdx2_Tead4	3	2.46676	6.88401	13.104	2.99623	1.03615	44864.6	19821.7	4.78249
chr6	108451305	108451887	583	*	26806	Tfap2c-2	Tfap2c_Tfap2c	Tfap2c	2	8.8445	12.9608	6.35179	1.66918	1.02971	43478.7	71543	1.73783
chr9	22390394	22390893	500	*	36441	Tfap2c-1	Tfap2c	Tfap2c	1	3.08872	13.8185	5.89073	0.642791	1.02971	60597.3	72800.5	7.65474
chr13	43288870	43289559	690	*	53545	Tead4-1_Tfap2c-3	Tfap2c_Tead4_Tfap2c_Tfap2c	Tead4_Tfap2c	4	8.31741	39.9642	13.3588	1.5033	1.02971	72407.1	215056	3.19292
chr17	49815905	49816587	683	*	66058	Gata3-1_Tfap2c-3	Tfap2c_Tfap2c_Tfap2c_Gata3	Gata3_Tfap2c	4	6.17744	35.0031	35.5021	5.14232	1.02971	17568.3	650.712	1.32061
chr17	65908893	65909392	500	*	66375	Tead4-1	Tead4	Tead4	1	10.0252	6.67099	1.90493	0.725731	1.02971	12540.5	4290.62	0.758577
chr5	24611794	24612477	684	*	19854	Tead4-1_Tfap2c-1	Tfap2c_Tead4	Tead4_Tfap2c	2	20.4298	35.1432	7.58939	0.922716	1.02971	10254.5	188.107	1.0827
chr11	69581242	69581741	500	*	46273	Tead4-1	Tead4	Tead4	1	10.1306	16.8961	5.45393	0.870878	1.02971	111031	466237	17.4749
chr11	95005873	95006486	614	*	47545	Tead4-1_Tfap2c-2	Tfap2c_Tead4_Tfap2c	Tead4_Tfap2c	3	5.97715	39.3308	5.35079	1.16117	1.02971	20893.4	183700	5.43072
chr6	58752330	58752910	581	*	25433	Tead4-1_Tfap2c-3	Tfap2c_Tead4_Tfap2c_Tfap2c	Tead4_Tfap2c	4	3.06764	23.9146	3.003	3.49388	1.02971	30625.8	7587.3	1.39647
chr11	31869935	31870713	779	*	44813	Tead4-1_Tfap2c-1	Tead4_Tfap2c	Tead4_Tfap2c	2	2.44568	7.01855	2.20826	1.31668	1.02971	52454.3	25767.2	14.9991
chr11	76285343	76285886	544	*	46628	Tfap2c-2	Tfap2c_Tfap2c	Tfap2c	2	6.69399	13.2467	2.73	0.445806	1.02971	23174.7	32148.4	1.09994
chr1	64301092	64302193	1102	*	1394	Gata3-1_Tead4-3_Tfap2c-4	Tfap2c_Tfap2c_Tfap2c_Tead4_Tfap2c_Tead4_Tead4_Gata3	Gata3_Tead4_Tfap2c	8	8.2647	37.9293	19.3708	2.11499	1.02327	78988.9	12082.9	3.30671
chr2	9493488	9493987	500	*	5735	Tead4-1	Tead4	Tead4	1	7.55841	8.90773	7.93519	1.24411	1.02327	46402.7	3459.31	2.71709
chr6	92905747	92906311	565	*	26388	Tead4_double-1_Tfap2c-1	Tfap2c_Tead4_double	Tead4_double_Tfap2c	2	7.48462	9.62528	8.20212	1.14043	1.02327	22516.5	79806.7	1.37578
chr6	99467564	99468237	674	*	26609	Gata3-1_Tfap2c-1	Gata3_Tfap2c	Gata3_Tfap2c	2	10.605	17.7706	17.0716	12.5966	1.02327	7165.63	4863.55	0.255158
chr7	126491074	126491833	760	*	31401	Cdx2-2_Tfap2c-1	Cdx2_Tfap2c_Cdx2	Cdx2_Tfap2c	3	0.579794	2.0069	0.909999	0.290293	1.02327	5347.17	154324	18.2783
chr11	8821382	8821952	571	*	44374	Gata3-1_Tfap2c-1	Tfap2c_Gata3	Gata3_Tfap2c	2	5.03894	13.9194	11.0838	3.82564	1.02327	13960.7	2348.94	0.468939
chr11	90814407	90814906	500	*	47450	Tead4_double-1	Tead4_double	Tead4_double	1	7.11566	1.99008	3.17893	0.653158	1.02327	15313.7	1871.66	0.562037
chr12	100100192	100100982	791	*	51602	Gata3-1_Tead4-3_Tfap2c-2	Gata3_Tfap2c_Tead4_Tead4_Tfap2c_Tead4	Gata3_Tead4_Tfap2c	6	3.21522	3.11126	1.365	0.549482	1.02327	2556.38	77.933	0.0827539
chr17	28360113	28361037	925	*	65142	Cdx2-1_Tead4-1_Tfap2c-4	Cdx2_Tfap2c_Tfap2c_Tfap2c_Tfap2c_Tead4	Cdx2_Tead4_Tfap2c	6	18.8591	88.4831	23.6539	1.74176	1.02327	65837.7	25386.7	7.172
chr6	122772568	122773294	727	*	27337	Tead4-1_Tfap2c-2	Tfap2c_Tead4_Tfap2c	Tead4_Tfap2c	3	10.6577	10.4437	6.52166	1.92837	1.02327	17779.4	6668.54	1.65508
chr7	118104532	118105031	500	*	31099	Tead4-1	Tead4	Tead4	1	2.41405	3.19535	3.39733	1.96984	1.02327	21606.2	778203	18.3679
chr8	86425357	86425856	500	*	34304	Tead4-1	Tead4	Tead4	1	5.95607	17.524	2.1112	2.28087	1.02327	1502.86	0	0.0517212
chr9	70229879	70230378	500	*	38359	Tfap2c-1	Tfap2c	Tfap2c	1	3.98477	22.7823	5.57526	1.04713	1.02327	42733.5	149160	4.89282
chr15	37120303	37120802	500	*	59471	Tead4-1	Tead4	Tead4	1	8.10658	0.86891	3.1122	0.580585	1.02327	4112.93	63.5632	0.582725
chr16	96091583	96092164	582	*	64270	Gata3-1_Tfap2c-2	Tfap2c_Gata3_Tfap2c	Gata3_Tfap2c	3	3.91098	19.1048	4.90793	2.22903	1.02327	74484.5	16482.9	11.6614
chr19	5808590	5809306	717	*	69977	Tead4-1_Tfap2c-3	Tead4_Tfap2c_Tfap2c_Tfap2c	Tead4_Tfap2c	4	11.0161	36.0345	10.9564	0.953818	1.02327	116880	29515.7	12.2165
chr3	22074743	22075419	677	*	11656	Tead4-2_Tfap2c-1	Tead4_Tead4_Tfap2c	Tead4_Tfap2c	3	7.65328	11.0155	10.1374	9.91142	1.02327	22659.1	45083	6.19965
chr4	41086849	41087348	500	*	15828	Tead4-1	Tead4	Tead4	1	4.05856	4.41182	2.11726	0.704996	1.02327	7905.19	1313.24	0.231021
chr5	66468228	66468757	530	*	20900	Tead4_double-1_Tfap2c-1	Tfap2c_Tead4_double	Tead4_double_Tfap2c	2	8.83395	2.48901	2.45093	0.570217	1.02327	16476	104183	1.07235
chr9	6645181	6645883	703	*	36088	Cdx2-1_Gata3-1_Tead4-1_Tfap2c-1	Tfap2c_Tead4_Cdx2_Gata3	Cdx2_Gata3_Tead4_Tfap2c	4	8.40174	5.33118	11.6359	1.03676	1.02327	5292.91	60.6799	0.0827539
chr10	88353617	88354148	532	*	42633	Tead4-2	Tead4_Tead4	Tead4	2	8.55987	0.768004	0.934266	0.995289	1.02327	16836.9	36650.3	1.02408
chr12	4495292	4495791	500	*	49349	Gata3-1	Gata3	Gata3	1	9.45592	8.01079	2.10513	2.11499	1.02327	3083.06	198.729	0.0344808
chr1	89039692	89040409	718	*	2242	Cdx2-3_Tead4-1_Tfap2c-1	Cdx2_Cdx2_Cdx2_Tead4_Tfap2c	Cdx2_Tead4_Tfap2c	5	13.1771	16.4252	36.0663	1.5344	1.02327	27578	365.981	0.389633
chr19	36244923	36245422	500	*	70863	Tfap2c-1	Tfap2c	Tfap2c	1	8.76016	3.71669	3.96153	0.715364	1.02327	12768.7	29412.6	2.4309
chr4	135301021	135301740	720	*	18724	Tead4-1_Tead4_double-2_Tfap2c-1	Tead4_Tead4_double_Tead4_double_Tfap2c	Tead4_Tead4_double_Tfap2c	4	10.2255	8.43123	3.43373	0.476909	1.01684	90931.8	18175.6	6.65479
chr5	93103433	93104297	865	*	21448	Cdx2-1_Tead4-1_Tfap2c-2	Tfap2c_Tfap2c_Tead4_Cdx2	Cdx2_Tead4_Tfap2c	4	11.1426	10.5334	14.3598	2.10462	1.01684	52189	225715	3.586
chr7	127253697	127254463	767	*	31455	Tead4-2_Tfap2c-1	Tead4_Tead4_Tfap2c	Tead4_Tfap2c	3	9.67729	3.43079	1.97166	0.217719	1.01684	21454	18608.1	21.7298
chr8	47652383	47653138	756	*	33376	Cdx2-1_Gata3-1_Tead4-1	Tead4_Gata3_Cdx2	Cdx2_Gata3_Tead4	3	11.4799	4.27167	16.3375	5.81622	1.01684	6438.02	6639.87	0.506868
chr11	75621296	75621795	500	*	46573	Tead4-1	Tead4	Tead4	1	7.48462	4.79863	3.11826	0.611688	1.01684	121920	66907.1	5.01695
chr15	99038526	99039025	500	*	61491	Gata3-1	Gata3	Gata3	1	0.442752	0.347564	0.558133	0.90198	1.01684	6756.4	299095	22.6228
chr1	35839509	35840008	500	*	535	Tead4-1	Tead4	Tead4	1	7.32649	1.54722	8.16572	0.684261	1.01684	6716.78	367.701	0.203437
chr3	145702650	145703163	514	*	14923	Tead4-2	Tead4_Tead4	Tead4	2	9.66675	0.543769	2.26286	1.02639	1.01684	11111.6	871.677	0.403425
chr8	46630296	46630940	645	*	33334	Tead4-1_Tfap2c-2	Tfap2c_Tead4_Tfap2c	Tead4_Tfap2c	3	8.73908	19.4468	10.1253	1.73139	1.01684	19306.3	33468.4	0.741337
chr2	164522182	164522771	590	*	10534	Tfap2c-2	Tfap2c_Tfap2c	Tfap2c	2	0.632503	10.9875	2.35993	0.850142	1.01684	69251	34200.2	12.6096
chr3	4471181	4471680	500	*	11389	Tfap2c-1	Tfap2c	Tfap2c	1	5.00731	2.41052	0.461066	0.238455	1.01684	395.317	0	0.0137923
chr5	139803614	139804113	500	*	23534	Tfap2c-1	Tfap2c	Tfap2c	1	1.86588	4.65287	2.26893	0.476909	1.01684	31215.5	80248.7	39.8012
chr18	10330476	10331054	579	*	67534	Tead4-2_Tfap2c-1	Tead4_Tead4_Tfap2c	Tead4_Tfap2c	3	8.03278	4.82105	4.92613	0.756834	1.01684	5745.27	11197.5	0.224125
chrX	37753536	37754061	526	*	72202	Tead4-1_Tfap2c-1	Tfap2c_Tead4	Tead4_Tfap2c	2	10.3203	8.94136	3.75526	0.881245	1.01684	63295.6	96244.5	21.0574
chr11	74831938	74832621	684	*	46499	Tead4-2_Tfap2c-1	Tead4_Tead4_Tfap2c	Tead4_Tfap2c	3	17.2041	11.0324	3.913	0.55985	1.01684	86061	83190.4	37.2668
chr2	29944432	29945066	635	*	6435	Tead4-2_Tfap2c-1	Tead4_Tead4_Tfap2c	Tead4_Tfap2c	3	9.97246	52.9362	5.95139	0.86051	1.01684	119135	83528.2	20.1437
chr17	79025734	79026233	500	*	66774	Tfap2c-1	Tfap2c	Tfap2c	1	5.63982	2.34886	1.0556	0.570217	1.01684	1087.41	35.424	0.0586173
chr2	90485810	90486803	994	*	8066	Cdx2-1_Tead4_double-1_Tfap2c-2	Tfap2c_Tfap2c_Cdx2_Tead4_double	Cdx2_Tead4_double_Tfap2c	4	5.81903	28.9375	13.6561	3.83601	1.0104	82796.4	21991	3.82737
chr3	149116645	149117744	1100	*	15060	Tead4-2_Tfap2c-3	Tfap2c_Tfap2c_Tead4_Tfap2c_Tead4	Tead4_Tfap2c	5	11.4694	19.9121	12.7764	29.9312	1.0104	36555.6	4107.69	1.99644
chr11	119109583	119110225	643	*	49062	Tfap2c-2	Tfap2c_Tfap2c	Tfap2c	2	3.19414	18.9647	10.3073	0.943451	1.0104	78252.2	48360.9	9.29947
chr12	110687721	110688457	737	*	52056	Tead4-1_Tfap2c-1	Tead4_Tfap2c	Tead4_Tfap2c	2	5.94553	3.45882	8.56612	0.922716	1.0104	44470	356619	31.9844
chr1	172498039	172498662	624	*	4648	Tfap2c-2	Tfap2c_Tfap2c	Tfap2c	2	7.24216	42.2851	7.29819	3.99152	1.0104	61593.3	31034.4	9.21671
chr2	126955618	126956316	699	*	9119	Cdx2-2_Tfap2c-2	Tfap2c_Tfap2c_Cdx2_Cdx2	Cdx2_Tfap2c	4	8.98154	23.0457	119.119	28.8634	1.0104	5514.3	256.694	0.25171
chr5	105805889	105806390	502	*	21780	Tead4_double-2	Tead4_double_Tead4_double	Tead4_double	2	9.45592	1.64813	3.77953	1.76249	1.0104	26398	221453	3.4929
chr13	23764034	23764533	500	*	52810	Tfap2c-1	Tfap2c	Tfap2c	1	0.664128	1.17163	1.5834	0.642791	1.0104	15695	1.54391e+06	75.0164
chr14	65335660	65336371	712	*	57689	Cdx2-1_Tead4-1_Tfap2c-2	Tfap2c_Tfap2c_Tead4_Cdx2	Cdx2_Tead4_Tfap2c	4	5.98769	17.4511	9.49432	4.88313	1.0104	17453.3	1318.3	0.77237
chr18	67517318	67517897	580	*	69126	Tead4_double-2_Tfap2c-2	Tead4_double_Tead4_double_Tfap2c_Tfap2c	Tead4_double_Tfap2c	4	1.50746	2.27038	0.909999	0.176249	1.0104	5181.35	18383.9	0.558589
chr2	127597903	127598402	500	*	9154	Tfap2c-1	Tfap2c	Tfap2c	1	5.81903	5.04528	3.003	0.539115	1.0104	46128.8	62113.2	2.1516
chrX	41924650	41925221	572	*	72230	Tead4-1_Tfap2c-1	Tead4_Tfap2c	Tead4_Tfap2c	2	11.2375	2.51143	2.60866	0.86051	1.0104	14702	1422.99	1.13442
chr3	131498620	131499228	609	*	14575	Tead4-2_Tead4_double-1_Tfap2c-1	Tfap2c_Tead4_Tead4_Tead4_double	Tead4_Tead4_double_Tfap2c	4	4.75431	3.2458	3.00906	0.51838	1.0104	7728.16	3421.05	0.755129
chr9	45904790	45905648	859	*	37144	Cdx2-1_Tead4-1_Tead4_double-2_Tfap2c-1	Cdx2_Tfap2c_Tead4_double_Tead4_Tead4_double	Cdx2_Tead4_Tead4_double_Tfap2c	5	16.6348	14.5472	20.5296	4.69652	1.0104	80617.2	107479	10.2063
chr2	120152401	120152947	547	*	8897	Cdx2-1_Tead4-1_Tfap2c-2	Tfap2c_Cdx2_Tead4_Tfap2c	Cdx2_Tead4_Tfap2c	4	3.90043	6.16646	4.0768	0.580585	1.00397	52643.6	422874	7.24441
chr3	31022725	31023554	830	*	11848	Cdx2-1_Tead4-3	Tead4_Cdx2_Tead4_Tead4	Cdx2_Tead4	4	39.2257	6.13843	8.15359	1.21301	1.00397	37433.4	107186	4.16873
chr5	139803091	139803606	516	*	23533	Cdx2-1_Tfap2c-1	Tfap2c_Cdx2	Cdx2_Tfap2c	2	0.600878	2.92066	2.6936	0.352498	1.00397	36270.9	128078	36.3634
chr9	20975308	20976073	766	*	36330	Gata3-1_Tfap2c-2	Gata3_Tfap2c_Tfap2c	Gata3_Tfap2c	3	17.3622	18.6227	3.37913	3.18285	1.00397	59542.3	128143	7.93748
chr15	38568873	38569398	526	*	59555	Tead4-1_Tfap2c-1	Tead4_Tfap2c	Tead4_Tfap2c	2	5.0284	1.80509	1.60766	1.55514	1.00397	6991.7	321.358	0.524108
chr9	107730264	107730763	500	*	39459	Gata3-1	Gata3	Gata3	1	7.21053	7.61838	4.44686	0.995289	1.00397	117691	33731	6.8203
chr16	30735184	30735880	697	*	62796	Tead4-3_Tfap2c-1	Tead4_Tead4_Tead4_Tfap2c	Tead4_Tfap2c	4	20.4404	4.31652	2.62686	0.528747	1.00397	9785.28	686.568	0.399977
chr16	45877637	45878216	580	*	63373	Tead4-1_Tfap2c-1	Tfap2c_Tead4	Tead4_Tfap2c	2	16.4662	2.99353	5.25373	1.70028	1.00397	17953.9	19752.1	0.603414
chr17	66480892	66481391	500	*	66394	Tead4_double-1	Tead4_double	Tead4_double	1	11.1742	2.35447	4.36799	0.684261	1.00397	35563.1	161895	5.1066
chrX	139653184	139653751	568	*	73173	Gata3-1_Tead4-1	Tead4_Gata3	Gata3_Tead4	2	9.57187	5.29194	2.5298	0.984921	1.00397	8041.95	89554.6	2.62054
chr9	65719649	65720393	745	*	38140	Cdx2-1_Tead4-2	Cdx2_Tead4_Tead4	Cdx2_Tead4	3	10.9423	2.78051	7.88666	5.33931	1.00397	62132.7	166951	3.70324
chr2	168078265	168078918	654	*	10848	Tead4-2	Tead4_Tead4	Tead4	2	8.45445	2.38249	2.60866	3.3902	0.997532	57632.5	25595.6	6.06862
chr4	123106811	123107310	500	*	18097	Tfap2c-1	Tfap2c	Tfap2c	1	5.00731	16.9746	10.0161	1.36852	0.997532	86463.2	566157	20.5126
chr7	63875514	63876250	737	*	29370	Cdx2-1_Tfap2c-2	Tfap2c_Cdx2_Tfap2c	Cdx2_Tfap2c	3	13.9467	14.3398	6.91599	1.26485	0.997532	140425	86313.3	9.71669
chr7	98558420	98558919	500	*	30290	Tfap2c-1	Tfap2c	Tfap2c	1	5.72415	9.81027	1.6744	0.414704	0.997532	11536.6	1451.77	0.582725
chr11	51595518	51596186	669	*	45303	Cdx2-1_Tfap2c-2	Tfap2c_Tfap2c_Cdx2	Cdx2_Tfap2c	3	0.885504	3.58776	2.96053	2.70594	0.997532	14892.2	1.37877e+06	25.1848
chr19	29642115	29642614	500	*	70717	Tfap2c-1	Tfap2c	Tfap2c	1	5.61873	40.3286	6.65513	0.704996	0.997532	71578.4	91775	3.56876
chr1	91313206	91313759	554	*	2438	Tfap2c-2	Tfap2c_Tfap2c	Tfap2c	2	2.0978	25.1648	8.88766	2.04242	0.997532	78467.4	152717	13.1682
chr3	81021437	81021977	541	*	12827	Tead4-2	Tead4_Tead4	Tead4	2	4.49077	1.69858	2.64506	3.85674	0.997532	13084.6	2364.91	0.658583
chr3	136741546	136742102	557	*	14689	Tead4-2_Tfap2c-1	Tead4_Tead4_Tfap2c	Tead4_Tfap2c	3	6.48315	6.0207	1.638	0.704996	0.997532	8497.1	30390.8	0.944774
chr5	36775994	36776519	526	*	20357	Gata3-1_Tfap2c-1	Gata3_Tfap2c	Gata3_Tfap2c	2	6.76778	33.1475	16.0463	9.94252	0.997532	120670	25325.2	8.19264
chr7	101323838	101324429	592	*	30505	Gata3-1_Tead4-1_Tfap2c-1	Tead4_Gata3_Tfap2c	Gata3_Tead4_Tfap2c	3	6.38828	24.1165	5.05353	6.72857	0.997532	35190.6	153680	4.16183
chr10	17708245	17708758	514	*	40535	Tead4-1_Tfap2c-1	Tfap2c_Tead4	Tead4_Tfap2c	2	5.1549	7.18673	2.89986	0.580585	0.997532	38885.2	2239.26	0.617206
chr13	69585702	69586201	500	*	54734	Cdx2-1	Cdx2	Cdx2	1	13.4828	3.11686	20.5902	1.00566	0.997532	49286.3	22670.2	3.27223
chr14	70170107	70170997	891	*	57920	Gata3-1_Tead4-3_Tfap2c-1	Gata3_Tead4_Tead4_Tead4_Tfap2c	Gata3_Tead4_Tfap2c	5	12.7238	29.8176	6.04846	3.53535	0.997532	71755.8	138844	9.40981
chr16	30439900	30440399	500	*	62765	Tead4-1	Tead4	Tead4	1	8.16983	9.65331	4.28913	1.45146	0.997532	35206.8	5239.53	3.55497
chr17	86366434	86367000	567	*	67103	Tead4-1_Tfap2c-1	Tfap2c_Tead4	Tead4_Tfap2c	2	4.83865	15.5955	9.02719	3.4213	0.997532	5642.8	23958.2	0.482731
chr18	46483765	46484264	500	*	68423	Tfap2c-1	Tfap2c	Tfap2c	1	5.96661	8.72273	3.6946	0.445806	0.997532	6284.96	33836.3	1.39302
chr9	78527397	78528583	1187	*	38678	Cdx2-1_Tead4_double-2_Tfap2c-3	Tfap2c_Tfap2c_Tead4_double_Tead4_double_Cdx2_Tfap2c	Cdx2_Tead4_double_Tfap2c	6	2.29809	5.56102	3.06973	0.518379	0.997532	70312.7	43098.8	18.9989
chr10	128150805	128151391	587	*	44008	Tead4-1_Tead4_double-1	Tead4_Tead4_double	Tead4_Tead4_double	2	8.07495	1.87236	1.21333	3.99152	0.997532	33130.6	239930	2.89983
chr2	62651770	62652416	647	*	7422	Cdx2-1_Gata3-1_Tead4-1	Gata3_Tead4_Cdx2	Cdx2_Gata3_Tead4	3	5.57657	10.8305	11.3022	4.96608	0.997532	11586.8	950.696	0.534452
chr8	22613463	22613962	500	*	32647	Tead4-1	Tead4	Tead4	1	4.29048	1.84994	5.41146	7.164	0.997532	18240.4	1187.03	0.730993
chr8	85441456	85441955	500	*	34272	Tead4-1	Tead4	Tead4	1	6.80995	10.9707	7.32246	0.55985	0.997532	5169.81	1.77121	0.393081
chr12	91970955	91971511	557	*	51516	Tead4-1_Tead4_double-1	Tead4_double_Tead4	Tead4_Tead4_double	2	5.03894	1.74903	2.93626	0.715364	0.997532	3819.1	219.629	0.044825
chr14	121844428	121844927	500	*	58840	Tfap2c-1	Tfap2c	Tfap2c	1	6.53586	25.0358	11.0838	1.19227	0.997532	14437.7	264.547	1.67921
chrX	153836371	153837009	639	*	73339	Gata3-1_Tead4-3	Tead4_Tead4_Tead4_Gata3	Gata3_Tead4	4	10.7947	3.33549	5.05353	8.38738	0.997532	1695.93	0	0.0689616
chr3	122034999	122035714	716	*	14319	Cdx2-1_Tead4-1_Tfap2c-2	Tfap2c_Tead4_Tfap2c_Cdx2	Cdx2_Tead4_Tfap2c	4	7.05241	7.99397	2.93626	0.684261	0.997532	11612	2776.47	0.334464
chr1	132292288	132293247	960	*	3253	Cdx2-2_Tead4-3_Tfap2c-2	Tead4_Cdx2_Cdx2_Tead4_Tfap2c_Tead4_Tfap2c	Cdx2_Tead4_Tfap2c	7	11.4799	13.527	19.4558	1.34779	0.991096	136465	56526.2	14.6888
chr2	60870848	60871563	716	*	7375	Tead4-2	Tead4_Tead4	Tead4	2	11.8805	8.5938	3.79773	0.933083	0.991096	64316.3	195966	4.43078
chr4	45468908	45469715	808	*	16015	Tfap2c-2	Tfap2c_Tfap2c	Tfap2c	2	4.80702	6.44675	14.5054	8.1904	0.991096	40422.3	173644	3.66531
chr5	124236267	124236800	534	*	22796	Tead4-1_Tfap2c-1	Tead4_Tfap2c	Tead4_Tfap2c	2	9.13966	8.43123	34.9804	0.995289	0.991096	14493.6	48105	1.32751
chr7	97492341	97492840	500	*	30235	Tfap2c-1	Tfap2c	Tfap2c	1	5.5344	14.7042	12.2061	16.8681	0.991096	57717.1	102582	4.60663
chr7	139253424	139254289	866	*	31824	Gata3-1_Tead4-1_Tfap2c-2	Tead4_Tfap2c_Tfap2c_Gata3	Gata3_Tead4_Tfap2c	4	20.0398	36.0065	9.31839	2.24977	0.991096	147457	424001	18.6265
chr7	141339983	141340987	1005	*	31924	Cdx2-1_Tead4-2_Tead4_double-1_Tfap2c-2	Tead4_Cdx2_Tfap2c_Tfap2c_Tead4_Tead4_double	Cdx2_Tead4_Tead4_double_Tfap2c	6	22.7701	60.2631	15.9128	1.38926	0.991096	132885	578162	28.6363
chr7	145106231	145106953	723	*	32151	Cdx2-1_Tead4-1_Tfap2c-2	Cdx2_Tfap2c_Tead4_Tfap2c	Cdx2_Tead4_Tfap2c	4	6.33557	12.2881	7.80779	1.34779	0.991096	64163	13492.7	2.78605
chr11	56128776	56129328	553	*	45577	Cdx2-2_Tead4-1_Tfap2c-1	Cdx2_Tfap2c_Tead4_Cdx2	Cdx2_Tead4_Tfap2c	4	4.09018	2.96551	6.38213	0.995289	0.991096	5318.28	415.451	0.234469
chr11	65700717	65701216	500	*	46059	Tfap2c-1	Tfap2c	Tfap2c	1	12.7344	19.1777	11.8239	1.43073	0.991096	12374	143101	1.61715
chr14	76494680	76495587	908	*	58159	Tead4-1_Tfap2c-1	Tead4_Tfap2c	Tead4_Tfap2c	2	7.15782	12.4282	7.48626	2.48822	0.991096	70943.1	112895	9.63393
chr3	101408883	101409677	795	*	13730	Tead4-1_Tfap2c-2	Tfap2c_Tfap2c_Tead4	Tead4_Tfap2c	3	28.6524	23.3428	9.39726	1.28558	0.991096	68023	172237	8.42021
chr3	148805696	148806195	500	*	15032	Tead4_double-1	Tead4_double	Tead4_double	1	9.06587	1.77706	3.32453	0.549482	0.991096	11990.9	2648.95	0.986151
chr4	34581834	34582572	739	*	15699	Tead4-1_Tead4_double-1_Tfap2c-1	Tead4_Tead4_double_Tfap2c	Tead4_Tead4_double_Tfap2c	3	6.12473	9.3562	4.72593	0.777569	0.991096	75570.9	204339	8.90984
chr6	6113694	6114223	530	*	24247	Tead4-1_Tfap2c-1	Tfap2c_Tead4	Tead4_Tfap2c	2	4.17452	1.0539	0.533866	0.321395	0.991096	1786.7	112180	1.05511
chr7	70834785	70835284	500	*	29675	Tfap2c-1	Tfap2c	Tfap2c	1	6.07203	12.5515	20.5478	2.69557	0.991096	18046.9	330.462	0.517212
chr7	141125896	141126395	500	*	31907	Tead4-1	Tead4	Tead4	1	6.44099	4.14834	1.37713	0.362866	0.991096	17983.6	394.07	0.372393
chr8	123953805	123954467	663	*	35771	Cdx2-1_Tfap2c-1	Cdx2_Tfap2c	Cdx2_Tfap2c	2	5.67144	6.7831	10.1192	0.518379	0.991096	45858.8	92281.7	3.60669
chr11	85255307	85255987	681	*	47131	Tead4-1_Tfap2c-2	Tead4_Tfap2c_Tfap2c	Tead4_Tfap2c	3	3.82664	11.4528	8.54792	2.34308	0.991096	18708.9	3379.75	1.91024
chr12	110041748	110042247	500	*	52023	Tead4-1	Tead4	Tead4	1	9.16075	0.302717	1.26793	0.352498	0.991096	3600.74	321.734	0.158612
chr14	79134905	79135454	550	*	58272	Cdx2-2	Cdx2_Cdx2	Cdx2	2	6.65182	5.21346	21.9734	2.54006	0.991096	3419.04	15559.3	0.551693
chr15	79029520	79030019	500	*	60524	Tead4-1	Tead4	Tead4	1	0.948754	1.51919	1.4742	0.497644	0.991096	7430.08	284388	46.687
chr16	9839119	9839741	623	*	62000	Tead4_double-1_Tfap2c-2	Tfap2c_Tfap2c_Tead4_double	Tead4_double_Tfap2c	3	3.66852	24.1893	15.3426	1.78323	0.991096	11600.3	1521.34	0.651687
chr2	20653080	20653636	557	*	6056	Tead4-1_Tfap2c-1	Tead4_Tfap2c	Tead4_Tfap2c	2	7.85358	2.32644	1.4014	0.445806	0.991096	9251.98	91210	2.01023
chr5	105523162	105523888	727	*	21746	Gata3-1_Tead4-1_Tfap2c-1	Tfap2c_Tead4_Gata3	Gata3_Tead4_Tfap2c	3	10.4995	8.46486	6.64906	1.83506	0.991096	76945.6	223671	5.75829
chr7	13150407	13150926	520	*	28384	Tead4_double-4	Tead4_double_Tead4_double_Tead4_double_Tead4_double	Tead4_double	4	5.22869	0.145753	0.175933	0.196984	0.991096	604.188	0	0.0137923
chr12	15985380	15985879	500	*	49569	Tead4-1	Tead4	Tead4	1	9.73	1.41268	2.73606	0.870878	0.991096	6530.42	441.55	0.224125
chr3	34773611	34774151	541	*	11942	Tfap2c-2	Tfap2c_Tfap2c	Tfap2c	2	6.28286	16.6438	5.03533	0.81904	0.984661	23056.1	18748.9	1.99299
chr9	60810088	60810797	710	*	37781	Cdx2-1_Tead4-2_Tfap2c-1	Cdx2_Tead4_Tfap2c_Tead4	Cdx2_Tead4_Tfap2c	4	9.8565	10.6063	5.08993	0.456174	0.984661	22372.3	79236.4	2.01713
chr13	43600724	43601223	500	*	53570	Tead4-1	Tead4	Tead4	1	5.08111	7.19794	7.40739	1.10933	0.984661	20365.9	661.261	1.11718
chrX	139875063	139875880	818	*	73186	Cdx2-1_Tfap2c-2	Tfap2c_Cdx2_Tfap2c	Cdx2_Tfap2c	3	10.5101	16.812	53.6171	2.55043	0.984661	24953.2	3416.84	1.65508
chr2	129173223	129173743	521	*	9263	Tead4-1_Tfap2c-1	Tfap2c_Tead4	Tead4_Tfap2c	2	5.48169	17.9668	3.2578	0.622055	0.984661	28909.4	2992.3	0.906845
chr2	172413175	172413819	645	*	11063	Gata3-1_Tead4-2	Tead4_Tead4_Gata3	Gata3_Tead4	3	14.1681	2.0069	3.25173	0.870878	0.984661	17444.7	1255.84	1.06546
chr6	39108590	39109089	500	*	24887	Tfap2c-1	Tfap2c	Tfap2c	1	8.18037	10.6007	11.284	2.09425	0.984661	14196.2	11489.3	0.50342
chr7	80582457	80583239	783	*	29943	Cdx2-3_Tfap2c-1	Tfap2c_Cdx2_Cdx2_Cdx2	Cdx2_Tfap2c	4	5.97715	12.9047	27.6943	2.09425	0.984661	78697.7	26744	12.6131
chr7	141524198	141524697	500	*	31938	Tfap2c-1	Tfap2c	Tfap2c	1	4.74377	15.4666	2.9666	0.404336	0.984661	15558.5	31399.8	1.54819
chr8	117085427	117085958	532	*	35226	Gata3-1_Tead4-1	Tead4_Gata3	Gata3_Tead4	2	8.25416	1.74903	2.48733	2.02168	0.984661	18944.3	704.585	0.630998
chr10	79106356	79106922	567	*	42223	Tead4-2	Tead4_Tead4	Tead4	2	29.559	0.880122	2.23253	2.36381	0.984661	11166.1	134.234	0.331016
chr11	86570985	86571975	991	*	47215	Cdx2-1_Tead4-1_Tfap2c-1	Tfap2c_Tead4_Cdx2	Cdx2_Tead4_Tfap2c	3	11.5432	1.6201	2.28106	0.611688	0.984661	15136.1	20637.1	3.37222
chr13	57995925	57997357	1433	*	54364	Cdx2-1_Gata3-1_Tfap2c-2	Gata3_Tfap2c_Cdx2_Tfap2c	Cdx2_Gata3_Tfap2c	4	9.59296	33.809	22.6408	9.3412	0.984661	78265.5	16318.6	7.60991
chr15	52001876	52002431	556	*	59684	Tead4-1_Tfap2c-1	Tfap2c_Tead4	Tead4_Tfap2c	2	5.58711	6.31221	2.35993	2.16683	0.984661	30432.8	15328.2	1.29303
chr15	85542085	85543143	1059	*	60984	Cdx2-1_Gata3-1_Tead4-1	Tead4_Gata3_Cdx2	Cdx2_Gata3_Tead4	3	13.8413	33.5287	17.023	32.5542	0.984661	73547	565677	14.9612
chr5	77099761	77100260	500	*	21225	Tfap2c-1	Tfap2c	Tfap2c	1	4.7754	7.96034	5.24159	1.03676	0.984661	55226.5	12749.9	2.71709
chr5	93036702	93037215	514	*	21447	Tead4_double-1_Tfap2c-1	Tead4_double_Tfap2c	Tead4_double_Tfap2c	2	4.71215	2.21992	1.70473	0.383601	0.984661	8538.52	653.007	0.755129
chr5	107217053	107217738	686	*	21838	Cdx2-1_Tead4-1_Tfap2c-1	Tead4_Tfap2c_Cdx2	Cdx2_Tead4_Tfap2c	3	14.9587	7.92109	14.839	1.26485	0.984661	4182.34	12950.1	0.175852
chr5	123296665	123297384	720	*	22722	Cdx2-1_Tead4-2_Tfap2c-1	Tead4_Tead4_Tfap2c_Cdx2	Cdx2_Tead4_Tfap2c	4	9.50862	10.9146	9.36086	1.38926	0.984661	20374.5	508.339	0.993047
chr13	96994998	96995736	739	*	55352	Cdx2-1_Gata3-1_Tfap2c-1	Cdx2_Tfap2c_Gata3	Cdx2_Gata3_Tfap2c	3	4.12181	10.5951	16.1555	5.75401	0.984661	32492.1	3183.53	1.00339
chr4	9841729	9842228	500	*	15411	Tfap2c-1	Tfap2c	Tfap2c	1	5.9139	17.9164	13.8381	1.40999	0.984661	42620.4	7004.9	7.89265
chr4	57278690	57279871	1182	*	16424	Cdx2-2_Tfap2c-4	Tfap2c_Cdx2_Tfap2c_Tfap2c_Tfap2c_Cdx2	Cdx2_Tfap2c	6	8.54933	34.3864	19.2798	2.69557	0.978225	76779.8	189851	11.1373
chr6	113075841	113076340	500	*	26883	Tfap2c-1	Tfap2c	Tfap2c	1	1.92913	11.4416	5.17486	2.86145	0.978225	94633.8	626492	47.518
chr9	67046113	67047198	1086	*	38226	Tead4-1_Tead4_double-2_Tfap2c-1	Tead4_double_Tfap2c_Tead4_double_Tead4	Tead4_Tead4_double_Tfap2c	4	10.4258	5.66193	2.19006	6.11688	0.978225	56000.8	2.53395e+06	42.4321
chr14	8254747	8255627	881	*	56108	Gata3-2_Tead4-1_Tfap2c-1	Gata3_Gata3_Tead4_Tfap2c	Gata3_Tead4_Tfap2c	4	8.72854	27.0315	17.8966	16.4637	0.978225	53375.1	10554.9	3.66186
chr2	35268957	35269500	544	*	6831	Tfap2c-2	Tfap2c_Tfap2c	Tfap2c	2	3.96368	17.9108	9.80372	1.0886	0.978225	119651	206714	17.4645
chr4	3678800	3679374	575	*	15252	Gata3-1_Tead4_double-1	Tead4_double_Gata3	Gata3_Tead4_double	2	5.95607	1.64813	1.91706	1.42036	0.978225	25078.5	37156.9	4.93075
chr5	114127410	114127909	500	*	22145	Tfap2c-1	Tfap2c	Tfap2c	1	4.35373	32.2001	6.67939	1.30632	0.978225	172824	107556	26.9088
chr7	3166234	3166733	500	*	28222	Tead4-1	Tead4	Tead4	1	12.4814	8.64986	3.25173	0.539115	0.978225	46539.5	308344	5.31694
chr8	13332567	13333066	500	*	32480	Tfap2c-1	Tfap2c	Tfap2c	1	14.9692	20.596	8.91799	1.17154	0.978225	63186	7229.94	3.45153
chr9	8104213	8104735	523	*	36136	Gata3-1_Tead4-1	Tead4_Gata3	Gata3_Tead4	2	5.22869	1.53601	2.14153	1.09896	0.978225	2314.2	23345.8	0.131027
chr11	115832504	115833033	530	*	48779	Cdx2-1_Tead4-1	Cdx2_Tead4	Cdx2_Tead4	2	8.99208	1.8107	4.21633	0.653158	0.978225	92239.3	199585	4.94455
chr12	70223135	70223675	541	*	50545	Gata3-1_Tead4-1_Tfap2c-1	Tead4_Gata3_Tfap2c	Gata3_Tead4_Tfap2c	3	2.79355	2.84778	2.12333	1.07823	0.978225	15902.2	50454.8	2.55847
chr14	46989654	46990155	502	*	57065	Tead4_double-2	Tead4_double_Tead4_double	Tead4_double	2	9.04479	2.15265	8.70566	0.933083	0.978225	9194.92	18357.9	0.427562
chr14	54602852	54603690	839	*	57257	Gata3-1_Tfap2c-4	Gata3_Tfap2c_Tfap2c_Tfap2c_Tfap2c	Gata3_Tfap2c	5	1.45476	5.81889	4.22239	1.29595	0.978225	63033.7	56905.6	23.1228
chr2	128416364	128417037	674	*	9212	Tead4-1_Tfap2c-1	Tead4_Tfap2c	Tead4_Tfap2c	2	10.7736	16.1281	16.0099	10.8238	0.978225	101235	453824	9.20292
chr2	164955700	164956604	905	*	10563	Tead4-1_Tfap2c-1	Tfap2c_Tead4	Tead4_Tfap2c	2	1.37042	6.99052	1.84426	0.445806	0.978225	16805.8	80366.1	29.4018
chr7	66812725	66813271	547	*	29558	Cdx2-1_Tfap2c-1	Cdx2_Tfap2c	Cdx2_Tfap2c	2	7.51624	12.843	17.2414	0.995289	0.978225	8422.22	1523.23	0.26895
chr7	123097988	123098534	547	*	31302	Cdx2-1_Tead4-1	Cdx2_Tead4	Cdx2_Tead4	2	4.05856	10.8922	9.62172	0.881245	0.978225	133754	26529.7	8.19608
chr8	111747682	111748181	500	*	35080	Gata3-1	Gata3	Gata3	1	8.7707	1.51359	4.99286	7.74459	0.978225	26803.1	15908.8	1.4344
chr11	35948122	35948971	850	*	44977	Tead4-2_Tead4_double-1_Tfap2c-1	Tead4_Tfap2c_Tead4_double_Tead4	Tead4_Tead4_double_Tfap2c	4	14.1681	5.15179	4.01613	1.86617	0.978225	23968.6	153501	2.54123
chr11	46149888	46150465	578	*	45137	Cdx2-1_Gata3-1_Tead4-1	Tead4_Cdx2_Gata3	Cdx2_Gata3_Tead4	3	9.38212	1.60888	6.64906	1.30632	0.978225	10305.4	17325.8	2.04816
chr13	72253695	72254194	500	*	54812	Tfap2c-1	Tfap2c	Tfap2c	1	5.62927	4.18759	4.28306	0.694629	0.978225	22436.8	1472.09	0.427562
chr16	48646185	48646736	552	*	63424	Gata3-1_Tead4_double-1_Tfap2c-1	Tfap2c_Gata3_Tead4_double	Gata3_Tead4_double_Tfap2c	3	9.50862	1.55283	2.7664	4.49953	0.978225	8593.84	316.888	0.131027
chr11	69061804	69062824	1021	*	46218	Cdx2-1_Gata3-1_Tead4-1	Tead4_Gata3_Cdx2	Cdx2_Gata3_Tead4	3	0.917129	1.38465	1.86246	0.756834	0.978225	26449.6	13239	5.0204
chr2	161593813	161594312	500	*	10431	Tead4-1	Tead4	Tead4	1	10.3414	6.63174	6.10913	3.29689	0.971789	25788.6	1432.66	1.64818
chr2	168205242	168205833	592	*	10862	Cdx2-1_Tead4-1	Tead4_Cdx2	Cdx2_Tead4	2	5.41844	2.73566	7.15259	0.725731	0.971789	26896.5	456534	9.26154
chr8	60773301	60773800	500	*	33506	Tead4_double-1	Tead4_double	Tead4_double	1	11.0372	0.426046	1.57126	0.321395	0.971789	3814.03	0	0.0551693
chr8	72147177	72147802	626	*	33857	Gata3-1_Tead4-1_Tfap2c-1	Tfap2c_Gata3_Tead4	Gata3_Tead4_Tfap2c	3	11.7962	12.3441	5.19913	1.49293	0.971789	50917.4	634559	5.40659
chr11	35982744	35983243	500	*	44985	Tfap2c-1	Tfap2c	Tfap2c	1	6.85211	3.25701	2.8756	1.64845	0.971789	9726.03	1599.91	1.29993
chr12	91736029	91736793	765	*	51497	Gata3-1_Tfap2c-3	Tfap2c_Gata3_Tfap2c_Tfap2c	Gata3_Tfap2c	4	5.18652	24.5761	14.1171	9.94252	0.971789	83726.1	90553.1	7.30648
chrX	136212814	136213313	500	*	73111	Tfap2c-1	Tfap2c	Tfap2c	1	1.25446	5.31437	1.88066	1.09896	0.971789	14709	16049.3	11.7097
chr3	84971464	84971963	500	*	12947	Tead4-1	Tead4	Tead4	1	6.63074	2.56749	1.22547	0.311028	0.971789	6285.46	93526.9	0.95167
chr9	70631518	70632098	581	*	38383	Gata3-1_Tead4-3	Gata3_Tead4_Tead4_Tead4	Gata3_Tead4	4	8.47554	1.26132	1.75326	0.694629	0.971789	4298.31	30065.3	1.03098
chr11	6211042	6211671	630	*	44283	Gata3-1_Tead4_double-1_Tfap2c-2	Tfap2c_Tfap2c_Tead4_double_Gata3	Gata3_Tead4_double_Tfap2c	4	3.8161	4.32773	1.547	0.787937	0.971789	4080.85	342.252	0.0655135
chr11	116440761	116441260	500	*	48836	Cdx2-1	Cdx2	Cdx2	1	0.516544	0.745581	0.934266	0.34213	0.971789	12399.7	128427	34.3808
chr12	8899994	8900537	544	*	49448	Tead4-1_Tead4_double-2	Tead4_Tead4_double_Tead4_double	Tead4_Tead4_double	3	7.45299	1.9116	1.4014	1.31668	0.971789	12993.9	1756.82	0.555141
chr13	9233762	9234302	541	*	52501	Tead4-1_Tfap2c-1	Tead4_Tfap2c	Tead4_Tfap2c	2	10.5101	11.9405	11.739	1.89727	0.971789	41008.5	4948.72	2.73433
chr15	80568993	80569742	750	*	60652	Cdx2-1_Tead4_double-1_Tfap2c-2	Tfap2c_Tead4_double_Tfap2c_Cdx2	Cdx2_Tead4_double_Tfap2c	4	2.32972	4.18759	1.28613	0.704996	0.971789	2178.17	0	0.0586173
chr17	30216193	30216699	507	*	65288	Cdx2-1_Tfap2c-1	Tfap2c_Cdx2	Cdx2_Tfap2c	2	3.83718	36.1971	8.04439	5.04902	0.971789	8992.43	101827	6.29619
chrX	100716126	100716625	500	*	72823	Tead4_double-1	Tead4_double	Tead4_double	1	6.90482	2.21432	3.1304	0.528747	0.971789	12403.8	61918.5	1.67577
chr11	69887098	69887916	819	*	46294	Cdx2-1_Tead4-1_Tfap2c-1	Tead4_Cdx2_Tfap2c	Cdx2_Tead4_Tfap2c	3	5.89282	1.36223	1.37107	0.425071	0.971789	5562.59	98687.8	2.40331
chr11	113735155	113735763	609	*	48617	Tead4-1_Tfap2c-2	Tead4_Tfap2c_Tfap2c	Tead4_Tfap2c	3	5.50277	25.8487	5.45999	0.933083	0.971789	45877.7	125744	3.74461
chr12	52381084	52382053	970	*	50247	Cdx2-1_Tfap2c-3	Tfap2c_Cdx2_Tfap2c_Tfap2c	Cdx2_Tfap2c	4	4.73323	9.5524	10.4711	2.96513	0.971789	91218.7	10635.7	7.35475
chr13	34696125	34697776	1652	*	53181	Cdx2-1_Gata3-1_Tead4-1_Tead4_double-2_Tfap2c-3	Gata3_Tead4_Tfap2c_Tead4_double_Tead4_double_Cdx2_Tfap2c_Tfap2c	Cdx2_Gata3_Tead4_Tead4_double_Tfap2c	8	11.5326	1.89478	1.69866	0.756834	0.971789	7677.17	357.968	0.272398
chr2	5592610	5593207	598	*	5646	Tead4-1_Tead4_double-1_Tfap2c-1	Tead4_double_Tead4_Tfap2c	Tead4_Tead4_double_Tfap2c	3	6.85211	9.40104	2.76033	2.76815	0.971789	3146	245.339	0.0689616
chr19	17348652	17349151	500	*	70404	Tfap2c-1	Tfap2c	Tfap2c	1	5.70307	4.72575	2.6572	0.528747	0.971789	12081.5	68408	1.37234
chr4	3164962	3165549	588	*	15245	Tfap2c-3	Tfap2c_Tfap2c_Tfap2c	Tfap2c	3	0.43221	177.588	1.6198	0.746466	0.971789	610.982	0	0.127579
chr3	27777731	27778502	772	*	11751	Tead4-1_Tfap2c-1	Tfap2c_Tead4	Tead4_Tfap2c	2	9.224	14.8668	7.17079	0.870878	0.965354	58445.5	8317.59	2.50331
chr5	36385048	36385547	500	*	20331	Tfap2c-1	Tfap2c	Tfap2c	1	4.14289	7.83701	4.186	0.715364	0.965354	22116.1	9308.01	1.34475
chr9	65539541	65540277	737	*	38118	Gata3-1_Tead4-1_Tfap2c-1	Tead4_Tfap2c_Gata3	Gata3_Tead4_Tfap2c	3	12.2916	7.88746	8.81486	1.62771	0.965354	87901	37324.7	5.51693
chr11	57719743	57720242	500	*	45615	Tfap2c-1	Tfap2c	Tfap2c	1	4.87027	15.4274	14.6085	2.2394	0.965354	66383.2	36309.5	4.72042
chr1	127284050	127284641	592	*	3063	Tfap2c-2	Tfap2c_Tfap2c	Tfap2c	2	7.31595	6.90643	1.60766	0.549482	0.965354	6117.18	108950	2.14471
chr1	165587768	165588473	706	*	4372	Cdx2-2_Tead4-1_Tead4_double-1	Tead4_double_Cdx2_Cdx2_Tead4	Cdx2_Tead4_Tead4_double	4	22.6858	12.1143	20.1898	2.72668	0.965354	61655.5	176902	14.8923
chr1	189778124	189778790	667	*	5268	Tead4-2_Tfap2c-2	Tfap2c_Tead4_Tead4_Tfap2c	Tead4_Tfap2c	4	9.89867	2.64036	2.6572	0.850142	0.965354	15454.2	41344.8	1.85162
chr4	56858504	56859418	915	*	16400	Tead4-2_Tfap2c-2	Tead4_Tfap2c_Tfap2c_Tead4	Tead4_Tfap2c	4	17.3411	33.1924	10.6045	4.69652	0.965354	118060	209518	7.72025
chr8	25813605	25814104	500	*	32801	Tead4-1	Tead4	Tead4	1	5.60819	0.728763	1.54093	0.476909	0.965354	6246.82	229383	11.1407
chr8	124750004	124750984	981	*	35827	Gata3-1_Tfap2c-2	Tfap2c_Gata3_Tfap2c	Gata3_Tfap2c	3	4.68052	21.734	9.71272	1.84543	0.965354	78773.9	699368	29.7431
chr13	93984397	93984922	526	*	55211	Tead4-1_Tfap2c-1	Tead4_Tfap2c	Tead4_Tfap2c	2	5.41844	23.0457	5.95139	0.684261	0.965354	121725	25291.3	4.83421
chr16	11024556	11025223	668	*	62067	Tfap2c-2	Tfap2c_Tfap2c	Tfap2c	2	7.98008	7.80337	8.45086	1.26485	0.965354	35287.1	1176.03	1.07235
chr17	87202432	87202931	500	*	67170	Tfap2c-1	Tfap2c	Tfap2c	1	2.83572	18.6732	7.44379	16.2979	0.965354	41330.7	2686.28	1.92748
chr19	46352454	46352963	510	*	71369	Tead4-1_Tfap2c-1	Tead4_Tfap2c	Tead4_Tfap2c	2	9.74054	9.1712	8.64499	1.93874	0.965354	23579.5	7060.04	1.36199
chr1	46853191	46853690	500	*	950	Tead4-1	Tead4	Tead4	1	1.10688	1.42389	2.08086	1.18191	0.965354	15954.3	8494.6	24.4365
chr4	5648242	5648743	502	*	15290	Tead4_double-2	Tead4_double_Tead4_double	Tead4_double	2	2.78301	1.56964	1.4742	0.383601	0.965354	5164.98	25063.2	0.379289
chr14	31963547	31964076	530	*	56762	Tead4-1_Tfap2c-1	Tead4_Tfap2c	Tead4_Tfap2c	2	6.36719	4.11471	4.45899	1.0886	0.965354	86234.5	7520.44	6.40653
chr7	105591995	105592802	808	*	30607	Tead4-1_Tfap2c-2	Tfap2c_Tfap2c_Tead4	Tead4_Tfap2c	3	9.79325	10.169	11.9089	2.26013	0.965354	6449.97	2276.15	0.296535
chr8	121079829	121080419	591	*	35520	Tead4-2_Tfap2c-1	Tfap2c_Tead4_Tead4	Tead4_Tfap2c	3	4.17452	1.64813	1.15873	0.248822	0.965354	1023.32	3696.67	0.434458
chr17	31910698	31911335	638	*	65389	Cdx2-1_Tead4-1_Tfap2c-1	Tfap2c_Tead4_Cdx2	Cdx2_Tead4_Tfap2c	3	7.19999	15.8982	3.2214	0.642791	0.965354	33784	1724.82	1.0827
chr2	84742438	84742937	500	*	8025	Tead4-1	Tead4	Tead4	1	2.81464	4.74817	4.47113	1.07823	0.958918	132800	241934	23.009
chr2	154870329	154871474	1146	*	10126	Cdx2-1_Gata3-1_Tead4-2	Gata3_Tead4_Tead4_Cdx2	Cdx2_Gata3_Tead4	4	2.68814	0.414834	1.365	0.238455	0.958918	14359.7	915378	38.9909
chr3	145885648	145886411	764	*	14939	Tead4-1_Tfap2c-3	Tfap2c_Tfap2c_Tfap2c_Tead4	Tead4_Tfap2c	4	9.00262	19.0992	10.4529	2.55043	0.958918	50845.4	56525.3	3.20671
chr7	144943254	144943926	673	*	32135	Cdx2-1_Tead4-1_Tfap2c-1	Cdx2_Tfap2c_Tead4	Cdx2_Tead4_Tfap2c	3	31.2035	7.3549	3.25173	0.746466	0.958918	20066.5	12050.3	4.76524
chr12	25108563	25109339	777	*	49845	Tead4-1_Tead4_double-1_Tfap2c-1	Tfap2c_Tead4_Tead4_double	Tead4_Tead4_double_Tfap2c	3	11.5326	12.6468	14.2809	2.32234	0.958918	26747.3	5756.5	3.19637
chr13	53588170	53588780	611	*	54134	Tead4_double-1_Tfap2c-1	Tead4_double_Tfap2c	Tead4_double_Tfap2c	2	14.4738	4.84908	20.0503	1.42036	0.958918	13713.6	2669.4	0.410321
chr4	57808834	57809445	612	*	16455	Tead4_double-2_Tfap2c-1	Tfap2c_Tead4_double_Tead4_double	Tead4_double_Tfap2c	3	10.352	4.79862	5.72693	3.41094	0.958918	26739.4	90734.6	2.02747
chr6	108705536	108706538	1003	*	26831	Tead4-1_Tfap2c-2	Tfap2c_Tead4_Tfap2c	Tead4_Tfap2c	3	17.8155	6.2113	7.43772	9.63149	0.958918	63659.4	23467.9	4.81352
chr9	114527869	114528593	725	*	39699	Tead4-2	Tead4_Tead4	Tead4	2	20.2612	2.45537	3.2214	0.508012	0.958918	46221.8	143537	5.17212
chr9	120575794	120576293	500	*	39990	Tfap2c-1	Tfap2c	Tfap2c	1	0.990921	3.3411	1.24367	0.25919	0.958918	27043.8	196587	28.857
chr11	109502418	109502917	500	*	48498	Tead4-1	Tead4	Tead4	1	14.7795	3.86805	2.89986	2.85109	0.958918	24443.9	5082.52	0.848227
chr15	62092125	62093252	1128	*	59937	Cdx2-2_Tead4-1_Tead4_double-1_Tfap2c-3	Tfap2c_Tfap2c_Cdx2_Tfap2c_Cdx2_Tead4_double_Tead4	Cdx2_Tead4_Tead4_double_Tfap2c	7	8.92883	4.1035	11.4842	1.38926	0.958918	57752	123216	6.60652
chr15	80022478	80023042	565	*	60614	Tead4-1_Tead4_double-2_Tfap2c-1	Tfap2c_Tead4_Tead4_double_Tead4_double	Tead4_Tead4_double_Tfap2c	4	9.82488	11.066	4.90186	0.798304	0.958918	48594.2	8275.71	4.66525
chr5	117958518	117959130	613	*	22367	Cdx2-1_Tead4-1	Cdx2_Tead4	Cdx2_Tead4	2	10.3309	6.00949	14.6813	0.86051	0.958918	71943.3	43509.3	6.1893
chr7	16950111	16950828	718	*	28494	Tfap2c-4	Tfap2c_Tfap2c_Tfap2c_Tfap2c	Tfap2c	4	4.41698	25.0302	5.07779	7.99341	0.958918	26229	15782.4	9.15465
chr7	101715086	101715634	549	*	30531	Cdx2-1_Tead4_double-1_Tfap2c-1	Tead4_double_Tfap2c_Cdx2	Cdx2_Tead4_double_Tfap2c	3	6.75724	8.36396	8.42659	0.86051	0.958918	32770.3	36264.5	1.92058
chr1	91023999	91024498	500	*	2408	Cdx2-1	Cdx2	Cdx2	1	9.08696	2.48901	15.015	1.26485	0.958918	87753.8	87944	4.8549
chr13	45402347	45402979	633	*	53682	Cdx2-2_Tead4-2	Tead4_Tead4_Cdx2_Cdx2	Cdx2_Tead4	4	12.5973	13.0224	9.17886	1.23374	0.958918	37297	21480.6	4.01356
chr1	89095584	89096083	500	*	2248	Tfap2c-1	Tfap2c	Tfap2c	1	0.600878	0.852092	1.0374	0.30066	0.952482	18477.9	229995	29.8362
chr5	110266891	110267586	696	*	21912	Gata3-1_Tead4-1_Tfap2c-1	Tead4_Gata3_Tfap2c	Gata3_Tead4_Tfap2c	3	7.21053	9.10954	32.4263	2.40528	0.952482	75707.7	369788	9.4167
chr7	105641451	105642079	629	*	30609	Cdx2-1_Tead4-1_Tfap2c-1	Tfap2c_Tead4_Cdx2	Cdx2_Tead4_Tfap2c	3	10.858	6.69902	9.82192	0.756834	0.952482	55962.5	150039	6.67203
chr8	71411694	71412193	500	*	33814	Tfap2c-1	Tfap2c	Tfap2c	1	1.68667	0.874516	0.764399	0.445806	0.952482	2877.63	73262.1	11.8166
chr8	83874429	83874928	500	*	34165	Tfap2c-1	Tfap2c	Tfap2c	1	1.29663	6.38509	3.94333	1.16117	0.952482	144427	327110	56.5278
chr8	104406606	104407196	591	*	34695	Tead4-1_Tead4_double-1_Tfap2c-1	Tead4_Tfap2c_Tead4_double	Tead4_Tead4_double_Tfap2c	3	7.10511	1.90039	1.78966	0.715364	0.952482	26403.6	7980.19	3.00672
chr12	76883703	76884529	827	*	50855	Tead4-1_Tfap2c-2	Tfap2c_Tead4_Tfap2c	Tead4_Tfap2c	3	4.56456	10.3653	4.84726	0.829407	0.952482	40197.9	40354.6	2.48606
chr1	36059892	36061113	1222	*	551	Tead4-1_Tfap2c-2	Tfap2c_Tfap2c_Tead4	Tead4_Tfap2c	3	6.27232	22.1768	25.6013	13.2913	0.952482	69292.9	11421.3	4.71008
chr1	43167781	43168488	708	*	850	Cdx2-1_Tead4-1_Tfap2c-3	Cdx2_Tfap2c_Tfap2c_Tead4_Tfap2c	Cdx2_Tead4_Tfap2c	5	13.1455	25.8935	25.7105	2.58153	0.952482	81391.9	16870	5.7514
chr1	182829211	182829710	500	*	5033	Tead4-1	Tead4	Tead4	1	8.88666	4.84347	3.30633	2.6541	0.952482	21480.5	12064.2	1.57922
chr2	31442401	31443027	627	*	6548	Tfap2c-2	Tfap2c_Tfap2c	Tfap2c	2	4.92298	28.7133	18.3577	2.17719	0.952482	133925	116708	23.0849
chr3	101216586	101217411	826	*	13714	Cdx2-1_Tfap2c-3	Tfap2c_Tfap2c_Tfap2c_Cdx2	Cdx2_Tfap2c	4	9.84596	7.24839	2.43273	0.704996	0.952482	23347.9	9544.97	1.45854
chr4	33256958	33257617	660	*	15665	Tead4-1_Tfap2c-2	Tfap2c_Tead4_Tfap2c	Tead4_Tfap2c	3	6.73615	12.9215	9.76126	1.81433	0.952482	36531.8	1642.26	1.13787
chr4	137597068	137597685	618	*	18874	Tead4-1_Tfap2c-1	Tfap2c_Tead4	Tead4_Tfap2c	2	5.98769	2.78612	1.911	0.290293	0.952482	25086.8	48249.5	1.50681
chr6	90735800	90736408	609	*	26248	Tead4-1_Tfap2c-1	Tfap2c_Tead4	Tead4_Tfap2c	2	6.89428	13.5606	1.64406	0.912348	0.952482	10332.6	101665	3.21706
chr6	92941263	92941881	619	*	26392	Cdx2-1_Tead4-1	Tead4_Cdx2	Cdx2_Tead4	2	3.62635	3.47003	7.17079	0.839775	0.952482	35212.7	119318	13.2061
chr6	140336221	140336809	589	*	27903	Tead4-1_Tfap2c-1	Tfap2c_Tead4	Tead4_Tfap2c	2	12.0913	7.04097	9.66419	6.38644	0.952482	38690	4900.03	0.948222
chr6	144992061	144992689	629	*	28014	Tead4-2_Tfap2c-1	Tead4_Tead4_Tfap2c	Tead4_Tfap2c	3	4.62781	3.64942	3.36093	0.984921	0.952482	11522	136796	11.6959
chr10	80956851	80957350	500	*	42341	Tead4-1	Tead4	Tead4	1	12.1757	1.906	7.97159	0.632423	0.952482	23203.4	7134.15	1.19993
chr14	23741508	23742007	500	*	56479	Tfap2c-1	Tfap2c	Tfap2c	1	6.33557	11.0267	7.42559	2.76815	0.952482	17564.8	981.014	0.3586
chr14	57753516	57754024	509	*	57418	Tead4_double-2	Tead4_double_Tead4_double	Tead4_double	2	6.21961	1.17723	2.639	0.756834	0.952482	32477.9	3053.11	1.5275
chr18	73708001	73708834	834	*	69271	Gata3-1_Tfap2c-2	Tfap2c_Gata3_Tfap2c	Gata3_Tfap2c	3	10.4995	21.4481	10.192	23.8869	0.952482	29036.1	5931.55	5.32039
chrX	85497615	85498435	821	*	72674	Cdx2-1_Tead4-1_Tead4_double-1_Tfap2c-2	Cdx2_Tfap2c_Tead4_double_Tfap2c_Tead4	Cdx2_Tead4_Tead4_double_Tfap2c	5	9.71946	5.35921	3.9312	1.98021	0.952482	8568.8	1053.7	0.382737
chr4	102510827	102511379	553	*	17285	Tead4_double-2_Tfap2c-1	Tead4_double_Tead4_double_Tfap2c	Tead4_double_Tfap2c	3	4.22723	3.01035	5.60559	0.767202	0.952482	5421.33	247.277	0.19654
chr5	90245289	90245854	566	*	21310	Cdx2-1_Tead4_double-2	Cdx2_Tead4_double_Tead4_double	Cdx2_Tead4_double	3	6.45153	0.44847	2.73606	0.549482	0.952482	11150.2	199347	2.4309
chr9	118397833	118398652	820	*	39845	Cdx2-1_Tead4-2_Tfap2c-1	Cdx2_Tfap2c_Tead4_Tead4	Cdx2_Tead4_Tfap2c	4	11.2691	68.8961	23.7267	1.58624	0.952482	62065.9	30583.1	10.5649
chr11	61537606	61538119	514	*	45853	Tead4-1_Tfap2c-1	Tfap2c_Tead4	Tead4_Tfap2c	2	4.96515	3.85684	0.740132	0.528747	0.952482	7685.84	44982.1	1.02408
chr13	56042140	56042639	500	*	54270	Cdx2-1	Cdx2	Cdx2	1	5.6609	0.583011	3.82806	0.528747	0.952482	2551.55	706.509	0.044825
chrX	143832553	143833136	584	*	73248	Tead4-1_Tfap2c-1	Tfap2c_Tead4	Tead4_Tfap2c	2	7.13674	2.07417	2.32353	2.69557	0.952482	1230.47	0	0.0517212
chr1	159535482	159536078	597	*	4147	Tead4-2	Tead4_Tead4	Tead4	2	8.09603	5.0565	9.91292	1.1508	0.946046	18719.8	536.448	0.458594
chr2	36032726	36033225	500	*	6909	Tfap2c-1	Tfap2c	Tfap2c	1	7.61112	4.88832	4.40439	1.29595	0.946046	40573.2	11299.2	2.91363
chr2	91656597	91657147	551	*	8142	Tead4-1_Tfap2c-1	Tead4_Tfap2c	Tead4_Tfap2c	2	20.6196	1.99569	1.2922	0.90198	0.946046	9815.4	77349.8	1.93092
chr5	100032703	100033202	500	*	21542	Cdx2-1	Cdx2	Cdx2	1	1.06471	1.03709	1.57733	0.373233	0.946046	4039.6	312679	33.7222
chr6	108667440	108667939	500	*	26824	Tfap2c-1	Tfap2c	Tfap2c	1	1.98184	13.3812	3.80986	0.86051	0.946046	45260.5	120835	27.3329
chr6	129534782	129535281	500	*	27612	Tead4-1	Tead4	Tead4	1	8.07495	6.03192	1.74113	0.269557	0.946046	33736.7	242781	6.70651
chr7	139685250	139685959	710	*	31851	Cdx2-2_Tfap2c-1	Tfap2c_Cdx2_Cdx2	Cdx2_Tfap2c	3	5.65036	13.9362	15.7066	1.70028	0.946046	22263.3	1582.66	0.865468
chr11	4184169	4184668	500	*	44157	Tead4-1	Tead4	Tead4	1	6.00878	1.01466	3.08186	1.34779	0.946046	20683.7	74587.6	7.71335
chr11	108101470	108101969	500	*	48444	Tead4-1	Tead4	Tead4	1	6.52532	3.10005	4.186	7.95194	0.946046	12003.5	7423.13	0.620654
chr11	117082310	117082809	500	*	48893	Tfap2c-1	Tfap2c	Tfap2c	1	4.9019	14.934	22.665	1.52404	0.946046	194037	82279.3	20.8402
chr16	92336106	92336691	586	*	64041	Tead4-2	Tead4_Tead4	Tead4	2	9.74054	5.13498	4.45899	0.55985	0.946046	2158.45	387.893	0.0793058
chr6	135337478	135338600	1123	*	27734	Gata3-1_Tead4-1_Tfap2c-2	Tfap2c_Tead4_Tfap2c_Gata3	Gata3_Tead4_Tfap2c	4	6.33557	8.27987	3.3124	2.51932	0.946046	18093.6	7340.14	0.531004
chr10	129101158	129101672	515	*	44074	Tead4_double-2_Tfap2c-1	Tfap2c_Tead4_double_Tead4_double	Tead4_double_Tfap2c	3	6.60965	1.06512	0.461066	0.539115	0.946046	1969.22	0	0.0620654
chr11	30211507	30212110	604	*	44767	Tead4-1_Tfap2c-1	Tead4_Tfap2c	Tead4_Tfap2c	2	5.99823	3.94093	2.5298	0.497644	0.946046	36924.7	16513.2	1.02408
chr11	73036739	73037238	500	*	46452	Cdx2-1	Cdx2	Cdx2	1	5.67144	6.23933	11.2415	0.90198	0.946046	23758.3	9172.59	3.06879
chr19	10137347	10137929	583	*	70186	Tead4-1_Tfap2c-1	Tfap2c_Tead4	Tead4_Tfap2c	2	5.71361	7.04097	2.34173	0.850142	0.946046	21478.1	6434.64	1.02408
chr1	136698297	136698796	500	*	3579	Tead4-1	Tead4	Tead4	1	10.742	8.06685	5.78759	4.81056	0.939611	78527.8	38384.7	4.51354
chr5	5370273	5370862	590	*	19573	Cdx2-1_Tead4-1	Cdx2_Tead4	Cdx2_Tead4	2	6.46207	1.19966	2.4388	0.870878	0.939611	6911.91	26003.8	0.730993
chr6	47375606	47376105	500	*	25004	Tfap2c-1	Tfap2c	Tfap2c	1	10.2149	11.3687	14.7541	1.4722	0.939611	75502.2	6527.96	1.30337
chr9	108341696	108342312	617	*	39505	Tead4-1_Tfap2c-2	Tfap2c_Tfap2c_Tead4	Tead4_Tfap2c	3	4.23777	13.3139	3.7674	0.539115	0.939611	76704.1	45011.3	17.0301
chr2	140784985	140785510	526	*	9593	Tead4-1_Tfap2c-1	Tead4_Tfap2c	Tead4_Tfap2c	2	9.73	10.5727	2.97873	0.995289	0.939611	7513.23	539.862	0.286191
chr2	156718456	156718955	500	*	10236	Tfap2c-1	Tfap2c	Tfap2c	1	14.1154	5.60587	13.4923	4.38549	0.939611	50504.8	31557.2	5.13764
chr2	172644001	172644500	500	*	11091	Tfap2c-1	Tfap2c	Tfap2c	1	9.12912	12.4114	19.2192	1.8869	0.939611	133782	28715.1	18.7196
chr3	37653741	37654410	670	*	12056	Tead4-1_Tfap2c-2	Tead4_Tfap2c_Tfap2c	Tead4_Tfap2c	3	4.22723	23.1578	4.80479	2.77851	0.939611	11077.9	1054.46	0.637895
chr9	67036924	67038109	1186	*	38225	Cdx2-1_Tfap2c-2	Tfap2c_Cdx2_Tfap2c	Cdx2_Tfap2c	3	1.24392	0.86891	2.86346	0.435439	0.939611	37669.5	1.95977e+06	24.1193
chr11	63168756	63169357	602	*	45980	Cdx2-2_Tead4-1	Cdx2_Cdx2_Tead4	Cdx2_Tead4	3	6.34611	1.23329	10.3983	1.18191	0.939611	11696.3	5305.82	0.68272
chr11	116011263	116012027	765	*	48792	Tead4-1_Tfap2c-3	Tfap2c_Tfap2c_Tead4_Tfap2c	Tead4_Tfap2c	4	1.96076	34.3808	4.93826	16.7437	0.939611	41873.6	493002	19.4368
chr16	8803978	8804616	639	*	61959	Cdx2-1_Tead4_double-2	Tead4_double_Tead4_double_Cdx2	Cdx2_Tead4_double	3	8.79179	0.739975	8.16572	3.41094	0.939611	9756.72	361.722	0.479283
chr16	37972053	37972620	568	*	63194	Tead4-1_Tfap2c-1	Tfap2c_Tead4	Tead4_Tfap2c	2	6.70453	2.83096	5.78153	4.64468	0.939611	6749.2	805.796	0.279294
chr18	75494761	75495729	969	*	69402	Gata3-1_Tead4-2_Tfap2c-2	Tfap2c_Tead4_Tead4_Tfap2c_Gata3	Gata3_Tead4_Tfap2c	5	13.0717	20.0298	9.12426	1.0886	0.939611	145897	109760	21.2402
chr5	115526333	115526869	537	*	22249	Tfap2c-2	Tfap2c_Tfap2c	Tfap2c	2	8.19091	30.0755	5.32653	0.767202	0.939611	101796	252332	7.13408
chr9	63941535	63942340	806	*	38017	Cdx2-1_Gata3-1_Tead4-2_Tfap2c-2	Gata3_Tfap2c_Tfap2c_Tead4_Cdx2_Tead4	Cdx2_Gata3_Tead4_Tfap2c	6	8.0117	5.9198	3.8584	2.13572	0.939611	47693	9769.65	2.72053
chr17	6765913	6766545	633	*	64459	Tfap2c-2	Tfap2c_Tfap2c	Tfap2c	2	8.54933	6.28979	3.44586	2.10462	0.939611	25611.1	933672	6.98926
chr15	73696621	73697265	645	*	60223	Tead4-1_Tead4_double-1_Tfap2c-2	Tead4_Tfap2c_Tead4_double_Tfap2c	Tead4_Tead4_double_Tfap2c	4	6.48315	1.78267	0.630933	0.414704	0.939611	12554.4	3440.23	1.17579
chr1	165563952	165564562	611	*	4369	Tead4-1_Tfap2c-2	Tfap2c_Tead4_Tfap2c	Tead4_Tfap2c	3	9.46646	8.6947	3.06366	0.632423	0.933175	34355.9	23762.9	2.00678
chr2	38504183	38504759	577	*	6982	Tfap2c-2	Tfap2c_Tfap2c	Tfap2c	2	3.63689	18.8357	5.26586	0.694629	0.933175	22583.8	1358.55	0.648239
chr3	108424126	108424873	748	*	14087	Tfap2c-2	Tfap2c_Tfap2c	Tfap2c	2	1.2123	2.79172	0.958532	0.352498	0.933175	4302.98	125045	32.5188
chr9	43492093	43493073	981	*	37010	Tead4_double-1_Tfap2c-3	Tfap2c_Tead4_double_Tfap2c_Tfap2c	Tead4_double_Tfap2c	4	10.8474	12.3778	4.85939	1.57587	0.933175	5539.84	29.0478	0.206885
chr9	44067344	44068578	1235	*	37043	Tead4-1_Tfap2c-3	Tfap2c_Tfap2c_Tfap2c_Tead4	Tead4_Tfap2c	4	6.58857	18.5106	5.79366	0.715364	0.933175	24950.8	72561.7	5.57554
chr11	5059284	5059783	500	*	44225	Tfap2c-1	Tfap2c	Tfap2c	1	0.664128	7.04658	1.60766	0.404336	0.933175	24408.3	93037.8	48.7731
chr11	75935791	75936406	616	*	46604	Tead4-1_Tfap2c-1	Tead4_Tfap2c	Tead4_Tfap2c	2	4.97569	9.18242	3.2578	0.476909	0.933175	28829.2	6548.23	2.75501
chr16	10905697	10906258	562	*	62050	Tead4-1_Tfap2c-1	Tead4_Tfap2c	Tead4_Tfap2c	2	11.0055	13.3195	7.12226	0.798304	0.933175	15507.1	2707.04	0.955118
chr3	9081953	9082656	704	*	11433	Cdx2-1_Tfap2c-2	Tfap2c_Tfap2c_Cdx2	Cdx2_Tfap2c	3	7.05241	5.79086	2.41453	1.74176	0.933175	23043.8	7556.37	2.24815
chr3	81017655	81018187	533	*	12826	Cdx2-1_Tfap2c-1	Tfap2c_Cdx2	Cdx2_Tfap2c	2	2.81464	13.1514	13.3285	3.13101	0.933175	26953.6	1898	1.39992
chr7	112376535	112377034	500	*	30851	Tfap2c-1	Tfap2c	Tfap2c	1	6.39882	5.19104	2.12333	0.995289	0.933175	78906.4	13682.7	4.59629
chr7	126450064	126450762	699	*	31398	Tead4-1_Tfap2c-2	Tfap2c_Tfap2c_Tead4	Tead4_Tfap2c	3	12.5025	6.77189	2.94233	1.5033	0.933175	80696	48497.6	9.94426
chr8	122144838	122145337	500	*	35613	Tfap2c-1	Tfap2c	Tfap2c	1	7.82195	16.0664	10.3315	1.05749	0.933175	70721	8610.87	6.36515
chr15	99723606	99724153	548	*	61551	Tfap2c-2	Tfap2c_Tfap2c	Tfap2c	2	3.10981	30.2885	3.91906	0.974553	0.933175	210435	201689	17.2783
chr19	46487246	46488218	973	*	71386	Cdx2-1_Tead4-2_Tfap2c-2	Cdx2_Tfap2c_Tead4_Tead4_Tfap2c	Cdx2_Tead4_Tfap2c	5	16.4978	13.8241	4.31946	4.43733	0.933175	52764.2	29215.5	2.80674
chrX	36799388	36799887	500	*	72175	Gata3-1	Gata3	Gata3	1	0.537627	0.291505	0.928199	1.32705	0.933175	1791.53	53473.2	21.3402
chr1	88475239	88476012	774	*	2189	Tfap2c-3	Tfap2c_Tfap2c_Tfap2c	Tfap2c	3	3.93206	8.49289	11.4175	16.1216	0.933175	144471	22753.5	5.95138
chr1	182514400	182515598	1199	*	5016	Tead4-3_Tfap2c-3	Tfap2c_Tfap2c_Tead4_Tead4_Tfap2c_Tead4	Tead4_Tfap2c	6	9.61404	3.11686	9.67026	1.13007	0.933175	41593.7	231577	5.15833
chr5	143890728	143891374	647	*	23740	Cdx2-1_Tead4-2_Tfap2c-1	Tead4_Tead4_Tfap2c_Cdx2	Cdx2_Tead4_Tfap2c	4	10.4785	7.02976	8.46906	0.55985	0.933175	17691	61145.7	1.66542
chr7	34659144	34659721	578	*	28921	Tfap2c-2	Tfap2c_Tfap2c	Tfap2c	2	2.81464	26.9418	5.06566	0.777569	0.933175	21528	31859.6	4.15494
chr7	127477560	127478059	500	*	31461	Tead4-1	Tead4	Tead4	1	2.46676	3.54852	5.95746	0.694629	0.933175	73375.9	38349.6	31.1362
chr11	88122871	88123486	616	*	47308	Cdx2-1_Tead4-1	Tead4_Cdx2	Cdx2_Tead4	2	6.25124	29.016	9.19706	1.94911	0.933175	71938.4	42574.6	5.15488
chr15	25185905	25186974	1070	*	59153	Gata3-1_Tead4-1_Tead4_double-2_Tfap2c-1	Tfap2c_Tead4_Tead4_double_Tead4_double_Gata3	Gata3_Tead4_Tead4_double_Tfap2c	5	6.7467	5.08452	0.703732	0.808672	0.933175	2346.2	0	0.0655135
chr1	178597793	178598319	527	*	4771	Tead4-1_Tfap2c-1	Tfap2c_Tead4	Tead4_Tfap2c	2	2.53001	11.9125	6.46099	1.17154	0.933175	54642.5	3785.81	1.67921
chr9	36805180	36805679	500	*	36795	Tead4-1	Tead4	Tead4	1	1.57072	2.47779	8.59039	1.39962	0.933175	17941.5	1253.2	0.620654
chr4	35155950	35156449	500	*	15736	Tfap2c-1	Tfap2c	Tfap2c	1	2.27701	14.2782	2.73606	10.6683	0.926739	36031.4	130367	13.8613
chr5	107909081	107909580	500	*	21864	Tfap2c-1	Tfap2c	Tfap2c	1	0.516544	1.29496	1.12233	0.25919	0.926739	2956.28	343200	36.1428
chr8	70292589	70293588	1000	*	33740	Cdx2-1_Tead4-1_Tead4_double-1_Tfap2c-1	Tead4_double_Cdx2_Tead4_Tfap2c	Cdx2_Tead4_Tead4_double_Tfap2c	4	1.3388	0.745581	0.388266	0.176249	0.926739	3896.37	113291	21.6919
chr9	7852789	7853288	500	*	36118	Tead4_double-1	Tead4_double	Tead4_double	1	5.6609	1.03148	2.10513	0.55985	0.926739	12190	2031.68	0.637895
chr9	119472297	119472796	500	*	39915	Tead4-1	Tead4	Tead4	1	7.21053	2.89263	1.638	0.787937	0.926739	18621.8	11078.2	1.69301
chr11	78462643	78463925	1283	*	46769	Cdx2-2_Tead4-2_Tfap2c-3	Tfap2c_Cdx2_Tead4_Tead4_Tfap2c_Tfap2c_Cdx2	Cdx2_Tead4_Tfap2c	7	21.1467	10.0625	20.3233	1.13007	0.926739	97200.4	12387.1	8.6995
chr11	90816653	90817152	500	*	47451	Tfap2c-1	Tfap2c	Tfap2c	1	3.97423	6.99613	4.75019	1.18191	0.926739	22206	4760.58	0.668927
chr17	5846112	5846666	555	*	64416	Tead4-2	Tead4_Tead4	Tead4	2	8.3912	1.44071	5.90286	0.953818	0.926739	47583.9	219185	8.81674
chr1	91051224	91052144	921	*	2412	Cdx2-2_Tead4-1_Tfap2c-1	Tead4_Cdx2_Cdx2_Tfap2c	Cdx2_Tead4_Tfap2c	4	2.21376	5.13498	12.4003	1.1197	0.926739	53755.2	167530	11.5407
chr3	90061489	90061988	500	*	13256	Tead4-1	Tead4	Tead4	1	4.33264	5.35921	1.78966	0.466542	0.926739	17898.4	98610.3	2.17919
chr7	44485372	44485871	500	*	29068	Tead4-1	Tead4	Tead4	1	9.04479	1.68176	7.29212	0.611688	0.926739	36638.5	29950.7	3.92047
chr10	118504881	118505380	500	*	43519	Tead4-1	Tead4	Tead4	1	9.38212	4.74257	3.2578	1.01602	0.926739	7663.25	325.901	0.313775
chr12	25169527	25170138	612	*	49850	Tfap2c-2	Tfap2c_Tfap2c	Tfap2c	2	6.09311	1.59207	1.3832	0.466542	0.926739	2453.42	3593.92	0.182748
chr12	100279878	100280458	581	*	51616	Tfap2c-2	Tfap2c_Tfap2c	Tfap2c	2	9.30833	11.8284	3.0758	0.974553	0.926739	30947.3	5055.02	1.66197
chr17	12723618	12724465	848	*	64648	Cdx2-1_Gata3-1_Tfap2c-1	Tfap2c_Cdx2_Gata3	Cdx2_Gata3_Tfap2c	3	13.1666	28.9151	31.9652	25.9397	0.926739	103797	194500	10.9442
chr1	88464446	88465138	693	*	2187	Tead4-1_Tfap2c-2	Tead4_Tfap2c_Tfap2c	Tead4_Tfap2c	3	15.8969	23.3092	10.3801	1.17154	0.926739	45749.9	10073.8	3.48601
chr2	84848571	84849176	606	*	8035	Tead4-1_Tfap2c-1	Tead4_Tfap2c	Tead4_Tfap2c	2	6.38828	4.58	1.9656	0.964186	0.926739	10602.1	8815.28	0.720648
chr8	45597895	45598650	756	*	33295	Cdx2-1_Tead4-2	Tead4_Tead4_Cdx2	Cdx2_Tead4	3	11.7751	2.39931	9.40332	1.37889	0.926739	7810.25	263.72	0.25171
chr9	123116578	123117120	543	*	40135	Cdx2-1_Tead4_double-1	Tead4_double_Cdx2	Cdx2_Tead4_double	2	3.99531	4.01941	1.83213	0.549482	0.926739	10424.7	129312	1.77921
chr12	55407662	55408325	664	*	50335	Cdx2-1_Tead4-2	Cdx2_Tead4_Tead4	Cdx2_Tead4	3	13.1982	1.0539	4.51966	1.61734	0.926739	15662.3	169782	1.96885
chrX	151232838	151233374	537	*	73296	Cdx2-1_Tead4_double-1	Tead4_double_Cdx2	Cdx2_Tead4_double	2	7.36866	0.459681	1.92313	4.1263	0.926739	2201.25	6522.45	0.351704
chr1	90108533	90109032	500	*	2347	Tead4-1	Tead4	Tead4	1	5.5344	8.81243	7.48626	7.94157	0.926739	4162.69	42.5089	0.086202
chr2	181918510	181919009	500	*	11383	Gata3-1	Gata3	Gata3	1	2.8041	0.437258	1.3286	1.81433	0.926739	3125.38	2089.49	0.182748
chr5	120581961	120582508	548	*	22512	Tead4-2	Tead4_Tead4	Tead4	2	9.76163	3.71669	5.20519	1.03676	0.920304	96538.2	71028.6	5.18591
chr11	67825355	67826197	843	*	46148	Gata3-2_Tead4-1_Tfap2c-2	Tead4_Tfap2c_Gata3_Tfap2c_Gata3	Gata3_Tead4_Tfap2c	5	6.44099	22.8271	15.8522	14.9293	0.920304	2365.35	69.8474	0.117235
chr11	99098681	99099240	560	*	47886	Tfap2c-2	Tfap2c_Tfap2c	Tfap2c	2	3.58418	79.9621	20.3779	10.9793	0.920304	74415.4	9405.12	2.67571
chr19	32179459	32179958	500	*	70780	Tead4-1	Tead4	Tead4	1	7.26324	2.70203	2.3842	0.466542	0.920304	20228.6	131950	1.15166
chr19	53420766	53421343	578	*	71528	Tead4-2	Tead4_Tead4	Tead4	2	5.1549	2.23674	3.4398	0.829407	0.920304	65521.4	15133.4	7.9823
chr2	133460755	133461498	744	*	9471	Cdx2-1_Tead4-2	Tead4_Tead4_Cdx2	Cdx2_Tead4	3	9.49808	3.9129	2.17793	0.736099	0.920304	6872.29	0	0.0930981
chr5	114639272	114639873	602	*	22179	Tead4-2_Tfap2c-1	Tead4_Tfap2c_Tead4	Tead4_Tfap2c	3	3.4366	23.6624	3.53686	14.1414	0.920304	3112.44	3921.12	0.403425
chr12	112617137	112617636	500	*	52214	Tfap2c-1	Tfap2c	Tfap2c	1	2.57218	5.44891	4.49539	0.590953	0.920304	59469.6	100088	23.5159
chr17	34555250	34556090	841	*	65477	Cdx2-1_Tfap2c-1	Tfap2c_Cdx2	Cdx2_Tfap2c	2	4.55402	1.08754	1.44993	0.456174	0.920304	2676.37	6277.76	0.817195
chr18	7979653	7980185	533	*	67484	Cdx2-1_Tead4-2	Tead4_Tead4_Cdx2	Cdx2_Tead4	3	5.82957	0.498922	1.911	0.34213	0.920304	1939.59	223.172	0.044825
chr10	117435118	117435675	558	*	43443	Tead4-1_Tfap2c-1	Tfap2c_Tead4	Tead4_Tfap2c	2	7.68491	11.0155	8.62072	2.74741	0.920304	15239.1	3052.76	2.39641
chr4	150782077	150783019	943	*	19340	Cdx2-1_Gata3-1_Tead4-3_Tfap2c-1	Tfap2c_Tead4_Cdx2_Tead4_Tead4_Gata3	Cdx2_Gata3_Tead4_Tfap2c	6	21.0307	6.00389	14.3052	7.53724	0.920304	35280.8	14897.5	3.84116
chr5	34791009	34791565	557	*	20229	Cdx2-1_Gata3-1	Gata3_Cdx2	Cdx2_Gata3	2	10.8896	2.11902	9.91899	0.90198	0.920304	9661.28	61477	0.855124
chr3	146253672	146254432	761	*	14967	Tead4_double-1_Tfap2c-1	Tead4_double_Tfap2c	Tead4_double_Tfap2c	2	46.3414	6.22812	3.28206	1.02639	0.913868	54049.5	3984.82	2.37573
chr8	86628510	86629115	606	*	34315	Cdx2-1_Tead4-2	Cdx2_Tead4_Tead4	Cdx2_Tead4	3	9.93029	0.891333	2.7482	0.445806	0.913868	12188.9	71626.4	0.765474
chr10	93188208	93189067	860	*	42760	Cdx2-2_Tfap2c-2	Tfap2c_Cdx2_Tfap2c_Cdx2	Cdx2_Tfap2c	4	19.3546	7.27642	12.0605	1.43073	0.913868	36235.6	86673.9	2.91363
chr10	117987956	117988636	681	*	43497	Gata3-1_Tfap2c-1	Gata3_Tfap2c	Gata3_Tfap2c	2	5.36573	18.3873	7.06159	2.71631	0.913868	12217.6	74.3906	0.158612
chr10	128604762	128605261	500	*	44033	Tfap2c-1	Tfap2c	Tfap2c	1	5.88228	19.088	10.0282	1.79359	0.913868	216542	14781.8	7.76163
chr11	55417621	55418293	673	*	45551	Gata3-1_Tfap2c-1	Tfap2c_Gata3	Gata3_Tfap2c	2	1.44421	8.79	2.639	1.26485	0.913868	108552	627771	25.533
chr11	63956551	63957289	739	*	46020	Tead4-1_Tfap2c-3	Tfap2c_Tead4_Tfap2c_Tfap2c	Tead4_Tfap2c	4	3.92152	17.6305	8.94832	1.84543	0.913868	139483	110850	33.4946
chr13	38079263	38080535	1273	*	53313	Cdx2-1_Tead4-1_Tead4_double-1_Tfap2c-1	Cdx2_Tead4_double_Tead4_Tfap2c	Cdx2_Tead4_Tead4_double_Tfap2c	4	6.8732	6.48039	7.71072	0.870878	0.913868	57470.4	25030.7	6.34447
chr17	6784201	6784851	651	*	64463	Cdx2-1_Tead4-1_Tfap2c-1	Cdx2_Tfap2c_Tead4	Cdx2_Tead4_Tfap2c	3	11.5221	7.42217	6.07273	0.912348	0.913868	51325.7	115125	12.0959
chr17	70753199	70753753	555	*	66520	Tead4-1_Tfap2c-1	Tead4_Tfap2c	Tead4_Tfap2c	2	6.10365	20.2484	8.45692	0.870878	0.913868	105843	191763	18.0714
chr19	57204123	57204684	562	*	71760	Tead4-1_Tfap2c-1	Tfap2c_Tead4	Tead4_Tfap2c	2	10.3836	4.94998	4.34979	0.756834	0.913868	17345.3	4221.87	1.2482
chr6	4884286	4884785	500	*	24214	Tead4-1	Tead4	Tead4	1	6.35665	1.09875	1.66833	0.808672	0.913868	5649.43	943.376	0.282742
chr6	91674689	91675378	690	*	26318	Gata3-1_Tfap2c-3	Tfap2c_Tfap2c_Gata3_Tfap2c	Gata3_Tfap2c	4	4.17452	20.3437	5.89679	2.84072	0.913868	35327.9	4016.15	1.77576
chr7	68268719	68269352	634	*	29615	Gata3-1_Tfap2c-3	Tfap2c_Gata3_Tfap2c_Tfap2c	Gata3_Tfap2c	4	4.22723	30.6249	7.12226	2.42602	0.913868	10683.4	1052.68	0.496523
chr7	112720081	112720614	534	*	30890	Tead4-1_Tfap2c-1	Tead4_Tfap2c	Tead4_Tfap2c	2	11.6802	2.65158	2.73	0.673893	0.913868	26271.3	99329.7	4.05494
chr9	45848369	45848963	595	*	37141	Tfap2c-3	Tfap2c_Tfap2c_Tfap2c	Tfap2c	3	3.79502	26.5718	4.1496	2.93403	0.913868	26093.4	53258.3	4.29975
chr12	86829699	86830354	656	*	51418	Tfap2c-3	Tfap2c_Tfap2c_Tfap2c	Tfap2c	3	4.11127	70.1575	9.27592	1.09896	0.913868	82197.9	15139.1	2.99983
chr15	77893020	77893519	500	*	60447	Tfap2c-1	Tfap2c	Tfap2c	1	5.81903	41.4666	12.7643	1.02639	0.913868	104279	72483	22.4263
chr15	82924734	82925247	514	*	60801	Tead4-1_Tfap2c-1	Tfap2c_Tead4	Tead4_Tfap2c	2	2.76193	5.83011	2.1658	1.14043	0.913868	30546.6	42577.6	2.16884
chr19	44576299	44576842	544	*	71280	Cdx2-1_Tead4-1_Tfap2c-1	Tead4_Tfap2c_Cdx2	Cdx2_Tead4_Tfap2c	3	4.5751	13.2411	6.86746	0.435439	0.913868	2820.42	94687.1	5.60658
chr3	19317530	19318108	579	*	11597	Tfap2c-2	Tfap2c_Tfap2c	Tfap2c	2	4.5751	7.65201	2.48126	0.86051	0.913868	9163.98	5859.89	1.17579
chr4	47151893	47152392	500	*	16162	Tead4-1	Tead4	Tead4	1	3.96368	3.30746	1.58946	1.30632	0.913868	8909.93	1500.97	0.43101
chr4	56850722	56851352	631	*	16398	Tead4-1_Tead4_double-1	Tead4_double_Tead4	Tead4_Tead4_double	2	11.0372	5.74041	2.0202	0.60132	0.913868	59003.7	149316	4.09632
chr6	47329027	47329729	703	*	24993	Cdx2-1_Gata3-2	Gata3_Cdx2_Gata3	Cdx2_Gata3	3	6.02986	3.31868	35.496	4.32329	0.913868	23391.4	1469.56	1.0758
chr6	120192228	120192750	523	*	27208	Tead4-1_Tfap2c-1	Tead4_Tfap2c	Tead4_Tfap2c	2	11.754	3.66624	3.59753	0.974553	0.913868	89369.8	41135.6	12.982
chr2	68885536	68886193	658	*	7504	Cdx2-1_Tead4-1_Tfap2c-2	Tfap2c_Cdx2_Tfap2c_Tead4	Cdx2_Tead4_Tfap2c	4	4.18506	5.42648	1.73506	0.55985	0.913868	6065.13	34659.6	0.551693
chr2	148669014	148669548	535	*	9864	Tead4-2_Tfap2c-1	Tfap2c_Tead4_Tead4	Tead4_Tfap2c	3	8.09603	1.41829	2.5116	0.684261	0.913868	2496.31	2111.34	0.158612
chr3	79261878	79262377	500	*	12768	Tfap2c-1	Tfap2c	Tfap2c	1	4.40644	1.82751	1.15267	1.66918	0.913868	6578.96	63786.4	0.820643
chr7	66413504	66414065	562	*	29530	Cdx2-1_Gata3-1_Tead4-1_Tfap2c-1	Gata3_Tfap2c_Tead4_Cdx2	Cdx2_Gata3_Tead4_Tfap2c	4	7.36866	12.9832	3.9676	0.90198	0.913868	13492	5155.84	1.33441
chr4	98727760	98728370	611	*	17148	Tead4-1_Tfap2c-1	Tead4_Tfap2c	Tead4_Tfap2c	2	8.47554	7.90428	7.66826	1.76249	0.907432	55423.1	140919	7.45475
chr4	137499888	137500796	909	*	18865	Tead4-1_Tfap2c-2	Tfap2c_Tfap2c_Tead4	Tead4_Tfap2c	3	4.74377	32.4524	7.30426	1.65881	0.907432	58686	208154	3.86874
chr5	92084759	92085304	546	*	21375	Tead4-1_Tfap2c-1	Tfap2c_Tead4	Tead4_Tfap2c	2	3.39443	18.8133	4.77446	0.922716	0.907432	42200.9	36297.7	4.217
chr7	12927830	12929178	1349	*	28369	Cdx2-2_Gata3-1_Tead4-1_Tfap2c-3	Tead4_Gata3_Tfap2c_Tfap2c_Cdx2_Cdx2_Tfap2c	Cdx2_Gata3_Tead4_Tfap2c	7	1.07525	3.55412	3.70673	1.03676	0.907432	48619.4	141644	48.5869
chr11	44417259	44417758	500	*	45096	Tead4-1	Tead4	Tead4	1	14.4527	2.60112	2.45093	0.653158	0.907432	3706.32	787.399	0.296535
chr11	97507859	97508606	748	*	47758	Tfap2c-3	Tfap2c_Tfap2c_Tfap2c	Tfap2c	3	8.718	12.0134	7.61366	0.808672	0.907432	127751	43922.4	14.8612
chr13	54478164	54478704	541	*	54173	Tead4-2_Tfap2c-1	Tfap2c_Tead4_Tead4	Tead4_Tfap2c	3	8.07495	10.7913	1.57733	0.756834	0.907432	19259	3668.16	0.565485
chr17	24162481	24163228	748	*	64856	Gata3-1_Tead4-1	Tead4_Gata3	Gata3_Tead4	2	9.73	11.3687	2.99086	1.8558	0.907432	117279	149663	23.1366
chr17	34881096	34881595	500	*	65491	Tead4-1	Tead4	Tead4	1	8.07495	0.599828	0.873599	0.279925	0.907432	7974.68	661.11	0.389633
chr17	45787351	45787907	557	*	65789	Tead4-1_Tfap2c-1	Tfap2c_Tead4	Tead4_Tfap2c	2	8.83395	8.60501	5.15666	1.30632	0.907432	47674.6	12667.3	3.20327
chr19	47330975	47331524	550	*	71442	Tead4-1_Tfap2c-1	Tfap2c_Tead4	Tead4_Tfap2c	2	6.34611	9.41786	2.73	1.34779	0.907432	60125.4	22319.9	7.55474
chr2	128241244	128241743	500	*	9190	Tead4-1	Tead4	Tead4	1	4.84919	5.65072	4.22239	1.40999	0.907432	131511	25376.2	7.40303
chr3	36449084	36449799	716	*	12009	Tead4-1_Tfap2c-1	Tfap2c_Tead4	Tead4_Tfap2c	2	14.537	16.6719	13.8077	1.10933	0.907432	54808.8	482320	6.9134
chr3	132984088	132984587	500	*	14611	Tead4-1	Tead4	Tead4	1	4.29048	0.364382	1.13447	0.30066	0.907432	7379.41	48800.4	0.920637
chr4	135570035	135570740	706	*	18742	Cdx2-1_Tfap2c-1	Cdx2_Tfap2c	Cdx2_Tfap2c	2	3.49985	11.251	8.36592	1.07823	0.907432	31667.3	53389	2.65502
chr8	3425174	3425741	568	*	32193	Cdx2-1_Tead4-1_Tfap2c-1	Tfap2c_Tead4_Cdx2	Cdx2_Tead4_Tfap2c	3	8.14874	1.53601	2.30533	0.590953	0.907432	34767	59671.9	1.63439
chr9	123169453	123170267	815	*	40140	Cdx2-1_Tfap2c-1	Tfap2c_Cdx2	Cdx2_Tfap2c	2	8.93937	9.38983	5.64806	1.27521	0.907432	65043.1	65128.7	7.19614
chr11	100375855	100376645	791	*	47952	Tead4-2_Tead4_double-1	Tead4_double_Tead4_Tead4	Tead4_Tead4_double	3	16.7508	2.1919	5.41753	1.25448	0.907432	49380.6	351481	6.26861
chr17	69573978	69574545	568	*	66492	Tfap2c-2	Tfap2c_Tfap2c	Tfap2c	2	4.62781	15.2255	3.86446	0.715364	0.907432	27235.3	9322.19	0.796506
chrX	111644930	111645497	568	*	73011	Cdx2-1_Tead4-2	Tead4_Tead4_Cdx2	Cdx2_Tead4	3	6.07203	4.14834	4.94433	4.91424	0.907432	3642.15	5398.55	0.16206
chr1	93349645	93350269	625	*	2577	Cdx2-2_Tead4_double-1	Cdx2_Cdx2_Tead4_double	Cdx2_Tead4_double	3	11.7013	1.25011	24.479	1.14043	0.907432	11181.8	54340.5	1.15511
chr11	69124110	69124609	500	*	46229	Cdx2-1	Cdx2	Cdx2	1	2.69868	2.25356	4.85939	0.55985	0.907432	34078.4	8138.37	1.83783
chr11	67563227	67563798	572	*	46128	Tead4-2	Tead4_Tead4	Tead4	2	8.33849	6.88961	5.24766	9.23752	0.907432	37899.7	35266.5	1.86541
chr15	51952801	51953338	538	*	59680	Tead4-1_Tfap2c-2	Tead4_Tfap2c_Tfap2c	Tead4_Tfap2c	3	7.46353	12.019	8.13539	2.00094	0.907432	63114.3	11969.7	3.28947
chr3	109232272	109232822	551	*	14120	Cdx2-1_Tead4_double-1	Cdx2_Tead4_double	Cdx2_Tead4_double	2	7.6322	0.504528	3.79166	1.27521	0.907432	12083.8	221.046	0.148267
chr6	83384124	83384623	500	*	25842	Tead4_double-1	Tead4_double	Tead4_double	1	5.34465	1.1492	1.0374	0.34213	0.907432	7489.25	50643.3	0.765474
chr1	153140783	153141430	648	*	3881	Cdx2-2_Tead4-1_Tfap2c-1	Cdx2_Cdx2_Tfap2c_Tead4	Cdx2_Tead4_Tfap2c	4	4.53294	7.13067	16.835	1.71065	0.900997	81057.6	34690	10.7787
chr2	145656590	145657362	773	*	9732	Cdx2-2_Tead4-1_Tfap2c-1	Tfap2c_Tead4_Cdx2_Cdx2	Cdx2_Tead4_Tfap2c	4	3.88989	4.33334	9.71272	10.1188	0.900997	50558.4	6943.64	2.25504
chr4	40300939	40301570	632	*	15780	Tead4-1_Tead4_double-1_Tfap2c-1	Tfap2c_Tead4_double_Tead4	Tead4_Tead4_double_Tfap2c	3	7.95899	0.997845	1.81393	0.508012	0.900997	1871.66	148.781	0.0586173
chr6	37465891	37466496	606	*	24785	Cdx2-1_Tead4-2	Tead4_Tead4_Cdx2	Cdx2_Tead4	3	6.94699	0.958604	10.3558	1.1197	0.900997	24666.5	2643.38	0.87926
chr6	43246379	43246930	552	*	24951	Tfap2c-2	Tfap2c_Tfap2c	Tfap2c	2	4.37481	20.2933	6.89173	1.26485	0.900997	37275.3	3966.34	1.36199
chr8	33963875	33964593	719	*	32987	Cdx2-2_Tead4-1_Tfap2c-1	Cdx2_Tead4_Cdx2_Tfap2c	Cdx2_Tead4_Tfap2c	4	13.3774	13.9026	28.5072	12.7521	0.900997	5300.85	860.264	0.7172
chr8	125341593	125342092	500	*	35870	Tfap2c-1	Tfap2c	Tfap2c	1	7.43191	18.6395	7.14046	2.81998	0.900997	50865.6	1453.97	1.14476
chr9	25319492	25320125	634	*	36499	Tead4-1_Tead4_double-1	Tead4_Tead4_double	Tead4_Tead4_double	2	5.77686	5.75162	2.5116	0.984921	0.900997	14502.6	29109.2	2.18608
chr9	31714041	31714813	773	*	36668	Cdx2-1_Tead4-1_Tfap2c-1	Cdx2_Tead4_Tfap2c	Cdx2_Tead4_Tfap2c	3	7.09457	3.14489	4.82906	9.90105	0.900997	4776.54	630.464	0.110339
chr13	61980306	61980805	500	*	54520	Tead4_double-1	Tead4_double	Tead4_double	1	5.49223	1.65373	1.93526	1.75212	0.900997	16678.2	2177.95	0.151715
chr14	70549198	70549697	500	*	57956	Tfap2c-1	Tfap2c	Tfap2c	1	1.19121	1.77146	2.34173	0.673893	0.900997	6007.51	41006	14.4612
chr16	32814867	32815681	815	*	62947	Cdx2-1_Tead4-2_Tfap2c-1	Cdx2_Tead4_Tead4_Tfap2c	Cdx2_Tead4_Tfap2c	4	9.46646	3.52609	3.14253	0.798304	0.900997	29276.6	7499.49	4.4825
chr2	60692159	60692787	629	*	7356	Tead4-1_Tfap2c-1	Tead4_Tfap2c	Tead4_Tfap2c	2	10.8474	3.38034	3.00906	1.00566	0.900997	27185.2	46026.7	5.13764
chr5	150417959	150418767	809	*	24118	Cdx2-1_Tfap2c-3	Tfap2c_Cdx2_Tfap2c_Tfap2c	Cdx2_Tfap2c	4	18.6167	11.8564	13.0919	1.71065	0.900997	72681.6	38706.5	5.27556
chr6	147093128	147093767	640	*	28154	Tead4-2_Tfap2c-1	Tead4_Tfap2c_Tead4	Tead4_Tfap2c	3	2.21376	1.41268	0.673399	0.373233	0.900997	17212.2	73314.7	2.31021
chr10	67106988	67107617	630	*	41768	Tead4-1_Tfap2c-1	Tead4_Tfap2c	Tead4_Tfap2c	2	12.1757	50.806	22.3374	2.41565	0.900997	24031.8	189188	3.64462
chr11	115279622	115280584	963	*	48729	Cdx2-1_Tfap2c-2	Tfap2c_Cdx2_Tfap2c	Cdx2_Tfap2c	3	1.17013	2.94308	3.19106	0.704996	0.900997	26748.8	46497.8	11.3097
chr15	52021922	52022635	714	*	59687	Cdx2-2_Gata3-1_Tead4-1_Tfap2c-1	Tfap2c_Gata3_Cdx2_Tead4_Cdx2	Cdx2_Gata3_Tead4_Tfap2c	5	8.69691	5.09013	9.48219	8.89539	0.900997	78007.7	14769.2	1.48957
chr16	29165735	29166417	683	*	62683	Gata3-1_Tead4-4	Gata3_Tead4_Tead4_Tead4_Tead4	Gata3_Tead4	5	10.2044	1.83873	2.64506	6.54195	0.900997	8203.03	2309.94	0.331016
chr2	13407240	13407739	500	*	5895	Tead4-1	Tead4	Tead4	1	10.626	0.51574	2.03233	0.60132	0.900997	13844	365.576	0.279294
chr7	141219528	141220073	546	*	31912	Tead4-1_Tfap2c-1	Tead4_Tfap2c	Tead4_Tfap2c	2	5.03894	3.79517	1.23153	0.311028	0.900997	23334.3	107760	7.11339
chr12	86466064	86466814	751	*	51390	Cdx2-1_Tead4_double-1	Tead4_double_Cdx2	Cdx2_Tead4_double	2	8.00116	10.141	11.2961	0.839775	0.900997	33942.7	192550	6.55825
chr15	79950314	79951070	757	*	60606	Cdx2-1_Tead4_double-2_Tfap2c-1	Cdx2_Tfap2c_Tead4_double_Tead4_double	Cdx2_Tead4_double_Tfap2c	4	14.6003	23.113	5.27799	0.445806	0.900997	89667.9	151759	6.27895
chr15	103247009	103247817	809	*	61790	Cdx2-1_Tead4_double-1	Tead4_double_Cdx2	Cdx2_Tead4_double	2	1.20176	0.459681	1.7108	3.27616	0.900997	7061.19	465971	46.6042
chr9	53754708	53755207	500	*	37408	Tead4-1	Tead4	Tead4	1	5.04948	0.358776	1.1102	0.248822	0.900997	3915.85	325.816	0.175852
chr10	83126298	83126873	576	*	42424	Cdx2-1_Tead4-1_Tfap2c-1	Tead4_Tfap2c_Cdx2	Cdx2_Tead4_Tfap2c	3	5.26031	36.9427	8.39626	1.4411	0.900997	7022.81	1496.45	1.13097
chr1	126608698	126609462	765	*	3029	Tead4_double-1_Tfap2c-2	Tfap2c_Tfap2c_Tead4_double	Tead4_double_Tfap2c	3	4.17452	13.7456	5.44786	0.663526	0.894561	19237.8	359.906	0.231021
chr2	29716559	29717439	881	*	6416	Cdx2-1_Tead4-2_Tead4_double-2_Tfap2c-1	Cdx2_Tead4_double_Tead4_double_Tfap2c_Tead4_Tead4	Cdx2_Tead4_Tead4_double_Tfap2c	6	21.2837	3.7279	3.26386	0.549482	0.894561	32502.2	226043	7.03408
chr2	140790270	140790863	594	*	9594	Tead4-1_Tfap2c-2	Tead4_Tfap2c_Tfap2c	Tead4_Tfap2c	3	15.1168	4.27167	7.13439	0.673893	0.894561	9333.24	1794.66	0.568933
chr3	61362963	61363462	500	*	12532	Tfap2c-1	Tfap2c	Tfap2c	1	1.17013	13.3868	3.28206	2.04242	0.894561	109659	74432	33.5912
chr3	88220479	88221661	1183	*	13106	Tead4-2_Tfap2c-2	Tfap2c_Tfap2c_Tead4_Tead4	Tead4_Tfap2c	4	4.89135	6.92886	3.63393	2.44675	0.894561	2387.86	3149.2	0.203437
chr14	45849527	45850508	982	*	57002	Gata3-1_Tead4-2_Tfap2c-1	Tead4_Gata3_Tfap2c_Tead4	Gata3_Tead4_Tfap2c	4	7.54787	12.6356	5.44786	24.7993	0.894561	34167.6	2344.05	1.74128
chr15	78908459	78909185	727	*	60512	Cdx2-1_Tead4-1_Tfap2c-1	Tfap2c_Cdx2_Tead4	Cdx2_Tead4_Tfap2c	3	11.3113	13.6111	8.80272	0.736099	0.894561	66290.8	95670.4	6.83754
chr15	80070122	80070688	567	*	60623	Tead4-1_Tfap2c-1	Tead4_Tfap2c	Tead4_Tfap2c	2	7.13674	5.43209	1.60766	0.580585	0.894561	26569.4	3950.27	1.00339
chr15	84728119	84728653	535	*	60924	Tfap2c-2	Tfap2c_Tfap2c	Tfap2c	2	2.76193	4.83226	1.82606	0.673893	0.894561	12993.5	7871.22	1.55508
chr15	86061411	86062036	626	*	61029	Cdx2-1_Tead4-1_Tfap2c-2	Tfap2c_Cdx2_Tead4_Tfap2c	Cdx2_Tead4_Tfap2c	4	8.6442	23.9483	9.99179	3.76344	0.894561	87315.3	174311	7.95127
chrX	99034345	99034844	500	*	72776	Tfap2c-1	Tfap2c	Tfap2c	1	15.3487	7.56232	4.42259	2.623	0.894561	11006	867.066	0.482731
[truncated: 71,570 more rows]
