# Supplementary material for: Interpreting regulatory mechanisms of Hippo signaling through a deep learning sequence model
Source: Cell Genom. 2025 Apr 1;5(4):100821. doi: 10.1016/j.xgen.2025.100821 (PMC12008814; doi:10.1016/j.xgen.2025.100821)
Supplement: Table S5. Statistics on distance-dependent change in contribution scores of the heatmaps, related to Figures 3C, S3C, and S3D and STAR Methods [file mmc5.xlsx]

## Sheet: Sheet1
Table S5| Statistics on distance-dependent change in contribution scores of the heatmaps (related to Figure 3C; S3C-D and STAR Methods)
To quantify the relative change in contribution scores across motif distances, we computed the normalized slope per 10 bp using the formula:
Normalized Slope per 10 bp=(Slope/Intercept)×100×10		where the slope and intercept were derived from linear regression modeling of motif contribution scores as a function of motif distance.
linear regression model on YAP1 contribution score at motifs
motif_pairs	contribution score calculated at motif	p- value	slope	intercept	r_squared	normalized slope per 10 bp
Tead4 single_Tfap2c	Tfap2c	< 2.2e-16	-0.0008633	0.2074	0.1225	-4.16249
Tead4 single_Gata3	Gata3	0.06284	-0.0001136	-0.01244	0.01122	9.13183
Tead4 single_Cdx2	Cdx2	0.8154	-7.091e-06	-0.0417	-0.001738	0.170048
Tead4 double_Tfap2c	Tfap2c	8.521e-13	-0.0014768	0.25121	0.3057	-5.87874
linear regression model on TEAD4 contribution score at motifs
motif_pairs	contribution score calculated at motif	p- value	slope		r_squared
Tead4 single_Tfap2c	Tfap2c	< 2.2e-16	-0.0027239	0.521648	0.247	-5.22172
Tead4 single_Gata3	Gata3	0.07008	-0.0004796	0.0729544	0.01041	-6.57397
Tead4 single_Cdx2	Cdx2	5.091e-08	-0.0006165	0.0949009	0.05141	-6.49625
Tead4 double_Tfap2c	Tfap2c	5.167e-16	-0.0033587	0.558713	0.3755	-6.0115
linear regression model on TFAP2C contribution score at motifs
motif_pairs	contribution score calculated at motif	p- value	slope		r_squared
Tead4 single_Tfap2c	Tfap2c	0.09467	-0.0009542	1.86099	0.001156	-0.512737
Tead4 double_Tfap2c	Tfap2c	0.0001686	-0.007538	2.31051	0.09126	-3.26248
linear regression model on CDX2 contribution score at motifs
motif_pairs	contribution score calculated at motif	p- value	slope		r_squared
Tead4 single_Cdx2	Cdx2	0.004005	-0.0005082	0.37731	0.01331	-1.3469
linear regression model on GATA3 contribution score at motifs
motif_pairs	contribution score calculated at motif	p- value	slope		r_squared
Tead4 single_Gata3	Gata3	0.5957	-0.0005285	0.933811	-0.003273	-0.565961
